# Supplementary material for: Physical therapy in the intensive care unit: A cross-sectional study of three Asian countries
Source: PLoS One. 2023 Nov 9;18(11):e0289876. doi: 10.1371/journal.pone.0289876 (PMC10635439; doi:10.1371/journal.pone.0289876)
Supplement: S1 Data — (XLSX) [file pone.0289876.s005.xlsx]

## Sheet: JP
	If you agree to participate in this study, please tick the “Agree” option, which will direct you to start answering the questionnaire. If you do not wish to participate in this study, please tick the “Disagree” option. Nevertheless, you can exit anytime during the answering process if you want to discontinue, and any of your answers will not be recorded.	Sex	Age	Highest educational attainment	Work experience as physiotherapist	Type of hospital affiliated to based on level.	Type of hospital affiliated to based on ownership.	Type of hospital affiliated to based on teaching affiliation.	Work experience as a physiotherapist in the intensive care unit (ICU).	Type of ICU where you have worked. (Choose as many as applicable.)	Other (kindly type your answer in the space provided if you clicked OTHER from the options above, otherwise leave this blank)	Have you participated in an ICU-related physiotherapist training prior to working in the ICU?	At what level conducted the training? (choose as many as applicable)	Under which specialization conducted the training? (you can choose more than 1)	How long was the training conducted?	What is your source of ICU patient referral for physiotherapy?	What is your source of ICU patient referral for physiotherapy?	Immediate department where you belong to.	Other (kindly type your answer in the space provided if you clicked OTHER from the options above, otherwise leave this blank)	What is your status of posting?	How long are you usually placed in ICU duty?	How long do you usually stay in the ICU in a day? (mean contact hours in ICU)	Are you engaged in an on-call physiotherapy service?	When do you usually engage in an on-call physiotherapy service?	How many physiotherapists are there in the hospital you are affiliated into? (ex. 10)	Total number of physiotherapists in the hospital you are affiliated working in the ICU. (ex. 10)	How many ICU patients do you usually treat in a day?	How many physiotherapists (including physiotherapy students) usually handle one ICU patient at a time? (treatment and/or evaluation)	What are the FIVE (5) MOST COMMON physiotherapy interventions being implemented to ICU patients?	What do you think are the TWO (2) MOST common challenge/s encountered by physiotherapist in delivering physiotherapy services to ICU patients?
JP1	Agree	Male	> 45 years old	Doctoral degree	> 20 years	Advanced treatment hospital	Government	Yes	> 10 years	Medical ICU, Surgical ICU		No					Referral from intensivist	Rehabilitation Department		Full time	１months	1-2 hours	No		20	8	1-2	one but with the help of other health care practitioners (other than PT)	Positioning, PROM, Progressive resistance exercise (resistance training), Sitting balance exercises and sitting endurance exercises, Standing balance and standing endurance exercises	Physiotherapist-ICU patient ratio, Little to no training prior to ICU duty
JP2	Agree	Male	> 45 years old	Doctoral degree	> 20 years	Advanced treatment hospital	Private	Yes	> 10 years	Medical ICU, Neonatal ICU, Cardiac ICU		Yes	Facility, National	PT department , ICU	Lectual	13-16 hours	Intensivist + Physiatrist	Rehabilitation Department		Full time	No rotation	1-2 hours	Yes	within the usual 6-8 hours work schedule	46	20	3-4	one but with the help of other health care practitioners (other than PT)	Positioning, AAROM, Sitting balance exercises and sitting endurance exercises, Standing balance and standing endurance exercises, Ambulation training	No direct access to ICU patients, Little to no training prior to ICU duty
JP3	Agree	Male	36-40 years old	Diploma	16-20 years	Advanced treatment hospital	Government	Yes	> 10 years	Neonatal ICU, Others	general ICU	No					Referral from intensivist	Rehabilitation Department		Full time	No rotation	7-9 hours (full day)	No		17	2	5-6	one but with the help of other health care practitioners (other than PT)	Postural drainage, Electrotherapy (TENS/ES/FES/NMES), Sitting balance exercises and sitting endurance exercises, Standing balance and standing endurance exercises, Ambulation training	Physiotherapist-ICU patient ratio, Little to no training prior to ICU duty
JP4	Agree	Male	31-35 years old	Bachelor's degree	6-10 years	Regional hospital	Government	Yes	3-4 years	Medical ICU, Surgical ICU, Neurologic ICU, Cardiac ICU		No					Referral from intensivist	Rehabilitation Department		Full time	No rotation	30-60 mins	No		20	10	1-2	one but with the help of other health care practitioners (other than PT)	Positioning, Breathing exercise (diaphragmatic/pursed-lip breathing), PROM, AAROM, Sitting balance exercises and sitting endurance exercises	Little to no training prior to ICU duty, Limited physiotherapy knowledge allowed to conduct to ICU patients, treatment options are limited
JP5	Agree	Male	> 45 years old	Doctoral degree	> 20 years	Regional hospital	Private	Yes	> 10 years	Medical ICU, Surgical ICU, Neurologic ICU, Cardiac ICU		No					Referral from intensivist	Rehabilitation Department		Full time	No rotation	1-2 hours	No		15	10	1-2	one but with the help of other health care practitioners (other than PT)	AROM, stretching, Progressive resistance exercise (resistance training), Sitting balance exercises and sitting endurance exercises, Standing balance and standing endurance exercises	No direct access to ICU patients, Delayed physiotherapy service provision (secondary to absence of physiotherapist’s instruction to ICU nurses)
JP6	Agree	Male	41-45 years	Master's degree	16-20 years	Regional hospital	Private	Yes	> 10 years	Medical ICU, Surgical ICU, Neonatal ICU, Neurologic ICU, Cardiac ICU		No					Referral from intensivist	Rehabilitation Department		Full time	No rotation	1-2 hours	Yes	within the usual 6-8 hours work schedule	29	25	3-4	one but with the help of other health care practitioners (other than PT)	Positioning, Postural drainage, PROM, Progressive resistance exercise (resistance training), Sitting balance exercises and sitting endurance exercises	No direct access to ICU patients, Little to no training prior to ICU duty
JP7	Agree	Male	31-35 years	Diploma	6-10 years	Advanced treatment hospital	Private	Yes	4-5 years	Medical ICU, Surgical ICU, Pediatric ICU, Neurologic ICU, Cardiac ICU		No					Intensivist + Physiatrist	Rehabilitation Department		Full time	No rotation	3-4 hours (half day)	No		40	3	5-6	only one	Positioning, PROM, Sitting balance exercises and sitting endurance exercises, Standing balance and standing endurance exercises, Ambulation training	Little to no training prior to ICU duty,Physical therapists have little/no freedom to change the content of rehabilitation
JP8	Agree	Male	36-40 years	Diploma	11-15 years	Regional hospital	Private	No	5-6 years	Surgical ICU, Neurologic ICU, Cardiac ICU		No					Referral from intensivist	Rehabilitation Department		Full time	No rotation	3-4 hours (half day)	Yes	within the usual 6-8 hours work schedule	20	5	3-4	2 ( 2 PT, or 1 PT+1 PT student)	Positioning, Postural drainage, PROM, Sitting balance exercises and sitting endurance exercises, Others	No direct access to ICU patients, Physiotherapist-ICU patient ratio
JP9	Agree	Male	41-45 years	Diploma	16-20 years	Regional hospital	Private	No	> 10 years	Medical ICU, Surgical ICU, Pediatric ICU, Neurologic ICU, Cardiac ICU		No					Referral from intensivist	Others	Edcuation department	Full time	12 months	3-4 hours (half day)	Yes	On-call during 6-8 hour working hours and outside of working hours	140	4	5-6	only one	Breathing exercise (diaphragmatic/pursed-lip breathing), Chest expension, Forced expiration technique, Postural drainage, vibration	Physiotherapist-ICU patient ratio, Little to no training prior to ICU duty
JP10	Agree	Male	41-45 years	Doctoral degree	16-20 years	Advanced treatment hospital	Government	Yes	> 10 years	Medical ICU, Surgical ICU, Pediatric ICU, Neurologic ICU, Cardiac ICU		Yes	National	ICU	Lectualand demonstration	24 hours	Referral from intensivist	Rehabilitation Department		Full time	12 months	3-4 hours (half day)	Yes	After the usual 6-8 hours work schedule	25	25	3-4	one but with the help of other health care practitioners (other than PT)	Positioning, Postural drainage, PROM, AROM, Sitting balance exercises and sitting endurance exercises	No direct access to ICU patients, Little to no training prior to ICU duty
JP11	Agree	Male	31-35 years	Diploma	6-10 years	Regional hospital	Private	No	4-5 years	Medical ICU, Surgical ICU, Cardiac ICU		No					Referral from intensivist	Rehabilitation Department		Full time	No rotation	3-4 hours (half day)	No		20	2	3-4	one but with the help of other health care practitioners (other than PT)	Postural drainage, AAROM, Progressive resistance exercise (resistance training), Standing balance and standing endurance exercises, Ambulation training	No direct access to ICU patients, Little to no training prior to ICU duty,Physical therapists have little/no freedom to change the content of rehabilitation
JP12	Agree	Male	31-35 years	Bachelor's degree	6-10 years	Regional hospital	Government	No	6-7 years	Medical ICU, Surgical ICU, Neonatal ICU, Neurologic ICU, Cardiac ICU, Others	Emergency intensive care unit	No					Referral from intensivist	Rehabilitation Department		Full time	No rotation	1-2 hours	No		12	12	1-2	only one	Breathing exercise (diaphragmatic/pursed-lip breathing), AAROM, Progressive resistance exercise (resistance training), Sitting balance exercises and sitting endurance exercises, Standing balance and standing endurance exercises	Little to no training prior to ICU duty, Limited physiotherapy knowledge allowed to conduct to ICU patients, treatment options are limited
JP13	Agree	Male	36-40 years	Doctoral degree	11-15 years	Regional hospital	Private	Yes	6-7 years	Medical ICU, Surgical ICU, Neurologic ICU, Cardiac ICU		Yes	Facility	PT department , ICU	demonstration	24 hours	Referral from intensivist	Rehabilitation Department		Part time	No rotation	5-6 hours	Yes	within the usual 6-8 hours work schedule	14	1	7-8	2 ( 2 PT, or 1 PT+1 PT student)	Forced expiration technique, Postural drainage, AAROM, Sitting balance exercises and sitting endurance exercises, Standing balance and standing endurance exercises	No direct access to ICU patients, Little to no training prior to ICU duty
JP14	Agree	Male	41-45 years	Doctoral degree	11-15 years	Advanced treatment hospital	Government	Yes	> 10 years	Medical ICU, Surgical ICU		No					Referral from intensivist	Rehabilitation Department		Full time	No rotation	7-9 hours (full day)	No		20	6	7-8	one but with the help of other health care practitioners (other than PT)	Positioning, PROM, AROM, Sitting balance exercises and sitting endurance exercises, Standing balance and standing endurance exercises	No direct access to ICU patients, Little to no training prior to ICU duty
JP15	Agree	Male	26-30 years	Bachelor's degree	6-10 years	Advanced treatment hospital	Government	Yes	<1 years	Medical ICU		No					Intensivist + Physiatrist	Rehabilitation Department		Full time	12 months	3-4 hours (half day)	No		32	4	3-4	2 ( 2 PT, or 1 PT+1 PT student)	Positioning, Postural drainage, PROM, Sitting balance exercises and sitting endurance exercises, Standing balance and standing endurance exercises	Little to no training prior to ICU duty, Limited physiotherapy knowledge allowed to conduct to ICU patients, treatment options are limited
JP16	Agree	Male	31-35 years	Diploma	11-15 years	Cardiac specialized hospital	Private	No	4-5 years	Cardiac ICU		Yes	Facility, National	PT department , ICU	Lectualand demonstration	24 hours	Referral from intensivist	Rehabilitation Department		Full time	No rotation	1-2 hours	No		5	5	3-4	one but with the help of other health care practitioners (other than PT)	Postural drainage, PROM, AAROM, Sitting balance exercises and sitting endurance exercises, Standing balance and standing endurance exercises	No direct access to ICU patients, Little to no training prior to ICU duty
JP17	Agree	Male	31-35 years	Diploma	11-15 years	Regional hospital	Private	No	6-7 years	Medical ICU, Surgical ICU, Neurologic ICU, Cardiac ICU		Yes	National	PT department , ICU	Lectualand demonstration	5-8 hours	Referral from intensivist	Rehabilitation Department		Full time	6 months	7-9 hours (full day)	No		40	3	9-10	one but with the help of other health care practitioners (other than PT)	ACBT, Postural drainage, AROM, Sitting balance exercises and sitting endurance exercises, Ambulation training	Little to no training prior to ICU duty, Others
JP18	Agree	Male	41-45 years	Bachelor's degree	> 20 years	Regional hospital	Private	Yes	> 10 years	Medical ICU, Surgical ICU, Neonatal ICU, Cardiac ICU		Yes	Facility, Regional, National	PT department , ICU	Lectualand demonstration	24 hours	Referral from intensivist	Rehabilitation Department		Full time	12 months	5-6 hours	No		23	3	5-6	3 ( 3 PT, or 1 PT+2 PT student)	ACBT, Postural drainage, Electrotherapy (TENS/ES/FES/NMES), Sitting balance exercises and sitting endurance exercises, Standing balance and standing endurance exercises	No direct access to ICU patients, Others
JP19	Agree	Male	41-45 years	Doctoral degree	16-20 years	Research center	Private	No	> 10 years	Medical ICU, Surgical ICU		No					Referral from intensivist	Rehabilitation Department		Full time	No rotation	7-9 hours (full day)	No		14	1	>11	only one	stretching, Progressive resistance exercise (resistance training), Sitting balance exercises and sitting endurance exercises, Standing balance and standing endurance exercises, Ambulation training	No direct access to ICU patients, Others
JP20	Agree	Male	41-45 years	Bachelor's degree	16-20 years	Regional hospital	Private	No	> 10 years	Medical ICU, Surgical ICU, Cardiac ICU		No					Referral from intensivist	Rehabilitation Department		Full time	３months	5-6 hours	Yes	within the usual 6-8 hours work schedule	73	7	7-8	one but with the help of other health care practitioners (other than PT)	Postural drainage, Coughing technique (with or without splinting), Progressive resistance exercise (resistance training), Sitting balance exercises and sitting endurance exercises, Standing balance and standing endurance exercises	No direct access to ICU patients, Physiotherapist-ICU patient ratio
JP21	Agree	Male	41-45 years	Doctoral degree	> 20 years	Advanced treatment hospital	Government	Yes	> 10 years	Medical ICU, Surgical ICU, Neurologic ICU, Cardiac ICU		No					Referral from intensivist	Rehabilitation Department		Full time	No rotation	3-4 hours (half day)	No		50	30	3-4	one but with the help of other health care practitioners (other than PT)	Positioning, Postural drainage, PROM, Sitting balance exercises and sitting endurance exercises, Standing balance and standing endurance exercises	Physiotherapist-ICU patient ratio, Others
JP22	Agree	Male	36-40 years	Doctoral degree	16-20 years	Advanced treatment hospital	Private	Yes	5-6 years	Medical ICU, Surgical ICU, Pediatric ICU, Cardiac ICU		No					Referral from intensivist	Rehabilitation Department		Full time	No rotation	5-6 hours	Yes	within the usual 6-8 hours work schedule	16	2	5-6	one but with the help of other health care practitioners (other than PT)	Auto drainagePostural drainage, PROM, Sitting balance exercises and sitting endurance exercises, Others	Physiotherapist-ICU patient ratio, Little to no training prior to ICU duty
JP23	Agree	Male	31-35 years	Bachelor's degree	11-15 years	Advanced treatment hospital	Private	Yes	> 10 years	Medical ICU, Surgical ICU, Neonatal ICU, Neurologic ICU, Cardiac ICU		No					Intensivist + Physiatrist	Rehabilitation Department		Full time	No rotation	3-4 hours (half day)	No		40	25	3-4	only one	Positioning, Breathing exercise (diaphragmatic/pursed-lip breathing), Chest expension, PROM, AAROM, AROM, stretching, Bed cycling, Progressive resistance exercise (resistance training), Sitting balance exercises and sitting endurance exercises, Standing balance and standing endurance exercises, Ambulation training	No direct access to ICU patients, Little to no training prior to ICU duty, Limited physiotherapy knowledge allowed to conduct to ICU patients, treatment options are limited, Nurses proceed with rehabilitation without a physical therapist
JP24	Agree	Male	31-35 years	Master's degree	11-15 years	Advanced treatment hospital	Government	Yes	> 10 years	Medical ICU, Surgical ICU, Neonatal ICU, Pediatric ICU, Neurologic ICU, Cardiac ICU		Yes	National	ICU, Others	Lectualand demonstration	24 hours	Intensivist + Physiatrist	Rehabilitation Department		Full time	No rotation	3-4 hours (half day)	Yes	within the usual 6-8 hours work schedule	70	10	>11	one but with the help of other health care practitioners (other than PT)	Positioning, Postural drainage, AAROM, stretching, Sitting balance exercises and sitting endurance exercises	No direct access to ICU patients, Nurses proceed with rehabilitation without a physical therapist
JP25	Agree	Male	41-45 years	Bachelor's degree	16-20 years	Advanced treatment hospital	Private	No	> 10 years	Medical ICU, Surgical ICU, Neonatal ICU, Pediatric ICU, Neurologic ICU, Cardiac ICU		Yes	National	ICU	Lectualand demonstration	24 hours	Referral from intensivist	Others	Similar to the Medical Safety Department and the Infection Control Department, the Medical Treatment Committee	Full time	No rotation	5-6 hours	Yes	On-call during 6-8 hour working hours and outside of working hours	25	5	7-8	one but with the help of other health care practitioners (other than PT)	Positioning, Postural drainage, Sitting balance exercises and sitting endurance exercises, Standing balance and standing endurance exercises, Ambulation training	Little to no training prior to ICU duty, Limited physiotherapy knowledge allowed to conduct to ICU patients, treatment options are limited
JP26	Agree	Male	31-35 years	Bachelor's degree	6-10 years	Regional hospital	Private	No	5-6 years	Medical ICU, Surgical ICU, Cardiac ICU		No					Referral from intensivist	Rehabilitation Department		Full time	No rotation	1-2 hours	No		80	6	3-4	only one	Postural drainage, PROM, Sitting balance exercises and sitting endurance exercises, Standing balance and standing endurance exercises, Ambulation training	No direct access to ICU patients, Physiotherapist-ICU patient ratio
JP27	Agree	Male	> 45 years old	Doctoral degree	> 20 years	Regional hospital	Private	Yes	> 10 years	Medical ICU, Surgical ICU, Neonatal ICU		No					Referral from intensivist	Rehabilitation Department		Full time	No rotation	3-4 hours (half day)	Yes	On-call during 6-8 hour working hours and outside of working hours	25	5	5-6	one but with the help of other health care practitioners (other than PT)	Positioning, Postural drainage, Electrotherapy (TENS/ES/FES/NMES), Sitting balance exercises and sitting endurance exercises, Standing balance and standing endurance exercises	Little to no training prior to ICU duty, Limited physiotherapy knowledge allowed to conduct to ICU patients, treatment options are limited
JP28	Agree	Male	31-35 years	Bachelor's degree	11-15 years	Regional hospital	Private	Yes	4-5 years	Medical ICU, Surgical ICU, Cardiac ICU		No					Referral from intensivist	Rehabilitation Department		Full time	No rotation	3-4 hours (half day)	No		30	3	3-4	only one	PROM, Electrotherapy (TENS/ES/FES/NMES), Sitting balance exercises and sitting endurance exercises, Standing balance and standing endurance exercises, Ambulation training	Little to no training prior to ICU duty, Delayed physiotherapy service provision (secondary to absence of physiotherapist’s instruction to ICU nurses)
JP29	Agree	Male	36-40 years	Doctoral degree	16-20 years	Regional hospital	Private	Yes	> 10 years	Medical ICU, Surgical ICU, Neurologic ICU, Cardiac ICU		No					Referral from intensivist	Others	Respiratory therapy	Full time	No rotation	3-4 hours (half day)	Yes	within the usual 6-8 hours work schedule	53	3	9-10	2 ( 2 PT, or 1 PT+1 PT student)	PROM, Electrotherapy (TENS/ES/FES/NMES), Sitting balance exercises and sitting endurance exercises, Standing balance and standing endurance exercises, Ambulation training	Little to no training prior to ICU duty,Physical therapists have little/no freedom to change the content of rehabilitation
JP30	Agree	Male	> 45 years old	Diploma	> 20 years	Regional hospital	Government	No	6-7 years	Medical ICU, Surgical ICU, Neurologic ICU, Cardiac ICU		No					Referral from intensivist	Rehabilitation Department		Full time	No rotation	3-4 hours (half day)	No		12	2	5-6	one but with the help of other health care practitioners (other than PT)	Postural drainage, PROM, AAROM, Sitting balance exercises and sitting endurance exercises, Standing balance and standing endurance exercises	No direct access to ICU patients, Nurses proceed with rehabilitation without a physical therapist
JP31	Agree	Male	36-40 years	Diploma	11-15 years	Regional hospital	Private	No	7-8 years	Medical ICU, Surgical ICU, Neurologic ICU, Cardiac ICU		No					Referral from intensivist	Rehabilitation Department		Full time	No rotation	30-60 mins	No		25	3	1-2	one but with the help of other health care practitioners (other than PT)	Positioning, Postural drainage, suction, PROM, Sitting balance exercises and sitting endurance exercises	No direct access to ICU patients, Physiotherapist-ICU patient ratio
JP32	Agree	Male	> 45 years old	Diploma	> 20 years	Regional hospital	Private	No	> 10 years	Medical ICU, Surgical ICU, Cardiac ICU, Others	Emergency intensive care unit	No					Referral from intensivist	Rehabilitation Department		Full time	No rotation	1-2 hours	Yes	within the usual 6-8 hours work schedule	16	6	1-2	2 ( 2 PT, or 1 PT+1 PT student)	Positioning, Postural drainage, suction, Sitting balance exercises and sitting endurance exercises, Ambulation training	No direct access to ICU patients, Others
JP33	Agree	Male	> 45 years old	Diploma	> 20 years	Regional hospital	Private	Yes	> 10 years	Medical ICU, Surgical ICU, Cardiac ICU		No					Referral from intensivist	Rehabilitation Department		Full time	12 months	7-9 hours (full day)	No		46	6	5-6	only one	PROM, Bed cycling, Sitting balance exercises and sitting endurance exercises, Standing balance and standing endurance exercises, Ambulation training	Limited physiotherapy knowledge allowed to conduct to ICU patients, treatment options are limited, Others
JP34	Agree	Male	> 45 years old	Bachelor's degree	> 20 years	Regional hospital	Private	No	> 10 years	Medical ICU, Surgical ICU, Neurologic ICU, Cardiac ICU		Yes	Facility, Regional, National	PT department , ICU	Lectualand demonstration	13-16時間（2日程度）	Referral from intensivist	Rehabilitation Department		Part time	No rotation	7-9 hours (full day)	No		9	1	5-6	one but with the help of other health care practitioners (other than PT)	Postural drainage, suction, PROM, Sitting balance exercises and sitting endurance exercises, Ambulation training	No direct access to ICU patients, Little to no training prior to ICU duty
JP35	Agree	Male	36-40 years	Master's degree	16-20 years	Regional hospital	Private	No	9-10 years	Medical ICU, Surgical ICU, Neurologic ICU, Cardiac ICU		No					Intensivist + Physiatrist	Rehabilitation Department		Full time	No rotation	30-60 mins	No		8	3	1-2	one but with the help of other health care practitioners (other than PT)	AAROM, Progressive resistance exercise (resistance training), Sitting balance exercises and sitting endurance exercises, Standing balance and standing endurance exercises, Ambulation training	Physiotherapist-ICU patient ratio, Little to no training prior to ICU duty
JP36	Agree	Male	> 45 years old	Diploma	> 20 years	Advanced treatment hospital	Government	Yes	> 10 years	Medical ICU, Surgical ICU, Neurologic ICU, Cardiac ICU		No					Referral from intensivist	Rehabilitation Department		Full time	No rotation	3-4 hours (half day)	Yes	within the usual 6-8 hours work schedule	24	2.5	5-6	only one	Positioning, Postural drainage, PROM, AAROM, Sitting balance exercises and sitting endurance exercises	No direct access to ICU patients, Others
JP37	Agree	Male	41-45 years	Doctoral degree	16-20 years	Advanced treatment hospital	Private	Yes	2-3 years	Medical ICU, Surgical ICU, Neurologic ICU		No					Intensivist + Physiatrist	Rehabilitation Department		Full time	12 months	5-6 hours	Yes	within the usual 6-8 hours work schedule	31	13	9-10	one but with the help of other health care practitioners (other than PT)	Postural drainage, PROM, Electrotherapy (TENS/ES/FES/NMES), Sitting balance exercises and sitting endurance exercises, Standing balance and standing endurance exercises	No direct access to ICU patients, Physiotherapist-ICU patient ratio
JP38	Agree	Male	26-30 years	Master's degree	6-10 years	Advanced treatment hospital	Private	Yes	4-5 years	Neurologic ICU, Others	Emergency intensive care unit	No					Intensivist + Physiatrist	Rehabilitation Department		Full time	12 months	7-9 hours (full day)	Yes	within the usual 6-8 hours work schedule	31	5	>11	only one	Postural drainage, AAROM, Electrotherapy (TENS/ES/FES/NMES), Sitting balance exercises and sitting endurance exercises, Standing balance and standing endurance exercises	No direct access to ICU patients, Physiotherapist-ICU patient ratio
JP39	Agree	Male	> 45 years old	Master's degree	> 20 years	Regional hospital	Government	No	> 10 years	Medical ICU, Surgical ICU, Cardiac ICU		No					Referral from intensivist	Rehabilitation Department		Full time	12 months	1-2 hours	No		15	4	1-2	one but with the help of other health care practitioners (other than PT)	Postural drainage, Coughing technique (with or without splinting), PROM, Progressive resistance exercise (resistance training), Sitting balance exercises and sitting endurance exercises	Little to no training prior to ICU duty, Limited physiotherapy knowledge allowed to conduct to ICU patients, treatment options are limited
JP40	Agree	Male	26-30 years	Bachelor's degree	6-10 years	Regional hospital	Government	Yes	5-6 years	Medical ICU, Surgical ICU, Neurologic ICU, Cardiac ICU		No					Referral from intensivist	Rehabilitation Department		Full time	No rotation	30-60 mins	No		13	13	1-2	only one	Positioning, AAROM, stretching, Sitting balance exercises and sitting endurance exercises, Ambulation training	No direct access to ICU patients, Little to no training prior to ICU duty
JP41	Agree	Male	36-40 years	Bachelor's degree	11-15 years	Advanced treatment hospital	Private	Yes	7-8 years	Medical ICU, Surgical ICU, Neonatal ICU, Cardiac ICU		No					Referral from intensivist	Rehabilitation Department		Full time	No rotation	3-4 hours (half day)	No		16	2	5-6	only one	Chest expension, Postural drainage, Sitting balance exercises and sitting endurance exercises, Standing balance and standing endurance exercises, Ambulation training	Little to no training prior to ICU duty, Limited physiotherapy knowledge allowed to conduct to ICU patients, treatment options are limited
JP42	Agree	Male	36-40 years	Master's degree	11-15 years	Regional hospital	Private	Yes	8-9 years	Medical ICU, Surgical ICU, Neurologic ICU, Cardiac ICU		No					Referral from intensivist	Rehabilitation Department		Full time	No rotation	5-6 hours	No		48	4	>11	one but with the help of other health care practitioners (other than PT)	Positioning, Postural drainage, PROM, AAROM, Sitting balance exercises and sitting endurance exercises	Physical therapists have little/no freedom to change the content of rehabilitation, Others
JP43	Agree	Male	36-40 years	Diploma	6-10 years	Advanced treatment hospital	Government	No	7-8 years	Medical ICU, Surgical ICU, Cardiac ICU		No					Intensivist + Physiatrist	Rehabilitation Department		Full time	No rotation	30-60 mins	Yes	within the usual 6-8 hours work schedule	20	10	1-2	only one	Positioning, PROM, Sitting balance exercises and sitting endurance exercises, Standing balance and standing endurance exercises, Ambulation training	No direct access to ICU patients, Little to no training prior to ICU duty
JP44	Agree	Male	31-35 years	Bachelor's degree	6-10 years	Regional hospital	Government	Yes	6-7 years	Medical ICU, Surgical ICU, Neonatal ICU, Neurologic ICU, Cardiac ICU		No					Intensivist + Physiatrist	Rehabilitation Department		Full time	No rotation	30-60 mins	No		17	17	1-2	only one	PROM, Progressive resistance exercise (resistance training), Sitting balance exercises and sitting endurance exercises, Standing balance and standing endurance exercises, Ambulation training	No direct access to ICU patients, Nurses proceed with rehabilitation without a physical therapist
JP45	Agree	Male	31-35 years	Bachelor's degree	6-10 years	Regional hospital	Private	No	4-5 years	Medical ICU, Surgical ICU		No					Referral from intensivist	Rehabilitation Department		Full time	No rotation	<30 mins	No		17	17	1-2	one but with the help of other health care practitioners (other than PT)	Chest expension, Postural drainage, PROM, Progressive resistance exercise (resistance training), Sitting balance exercises and sitting endurance exercises	No direct access to ICU patients, Little to no training prior to ICU duty
JP46	Agree	Male	31-35 years	Bachelor's degree	11-15 years	Regional hospital	Private	Yes	> 10 years	Medical ICU, Surgical ICU, Neurologic ICU, Cardiac ICU		No					Referral from intensivist	Rehabilitation Department		Full time	No rotation	30-60 mins	No		29	18	1-2	one but with the help of other health care practitioners (other than PT)	PROM, AAROM, Sitting balance exercises and sitting endurance exercises, Standing balance and standing endurance exercises, Ambulation training	Little to no training prior to ICU duty, Limited physiotherapy knowledge allowed to conduct to ICU patients, treatment options are limited
JP47	Agree	Male	31-35 years	Diploma	6-10 years	Advanced treatment hospital	Private	No	1-2 years	Medical ICU, Surgical ICU, Neonatal ICU, Neurologic ICU, Cardiac ICU		Yes	Facility, National	PT department , ICU	Lectualand demonstration	24 hours	Intensivist + Physiatrist	Rehabilitation Department		Part time	No rotation	> 8 hours	No		14	3	>11	one but with the help of other health care practitioners (other than PT)	Positioning, Postural drainage, Coughing technique (with or without splinting), AAROM, Sitting balance exercises and sitting endurance exercises	No direct access to ICU patients, Physiotherapist-ICU patient ratio
JP48	Agree	Male	> 45 years old	Diploma	> 20 years	General hospital	Private	No	> 10 years	Medical ICU, Surgical ICU, Cardiac ICU		No					Referral from intensivist	Rehabilitation Department		Full time	No rotation	1-2 hours	Yes	within the usual 6-8 hours work schedule	40	5	1-2	only one	Positioning, Postural drainage, PROM, Progressive resistance exercise (resistance training), Ambulation training	No direct access to ICU patients, Little to no training prior to ICU duty
JP49	Agree	Male	36-40 years	Bachelor's degree	16-20 years	Advanced treatment hospital	Government	No	1-2 years	Medical ICU, Surgical ICU, Neurologic ICU, Cardiac ICU		No					Referral from intensivist	Rehabilitation Department		Full time	12 months	5-6 hours	No		16	1	9-10	only one	Positioning, Postural drainage, PROM, Progressive resistance exercise (resistance training), Sitting balance exercises and sitting endurance exercises	Physiotherapist-ICU patient ratio, Little to no training prior to ICU duty
JP50	Agree	Male	31-35 years	Bachelor's degree	6-10 years	Advanced treatment hospital	Private	Yes	7-8 years	Medical ICU, Surgical ICU, Neurologic ICU, Cardiac ICU		No					Referral from intensivist	Rehabilitation Department		Full time	12 months	1-2 hours	Yes	within the usual 6-8 hours work schedule	18	6	3-4	one but with the help of other health care practitioners (other than PT)	Postural drainage, PROM, Sitting balance exercises and sitting endurance exercises, Standing balance and standing endurance exercises, Ambulation training	Physiotherapist-ICU patient ratio, Little to no training prior to ICU duty
JP51	Agree	Male	41-45 years	Diploma	16-20 years	Regional hospital	Private	No	> 10 years	Medical ICU, Surgical ICU, Cardiac ICU		No					Referral from intensivist	Rehabilitation Department		Full time	No rotation	3-4 hours (half day)	Yes	within the usual 6-8 hours work schedule	32	7	3-4	only one	Postural drainage, suction, Sitting balance exercises and sitting endurance exercises, Standing balance and standing endurance exercises, Ambulation training	Physiotherapist-ICU patient ratio, Delayed physiotherapy service provision (secondary to absence of physiotherapist’s instruction to ICU nurses)
JP52	Agree	Male	36-40 years	Diploma	11-15 years	Advanced treatment hospital	Government	No	4-5 years	Medical ICU, Surgical ICU, Pediatric ICU, Neurologic ICU, Cardiac ICU		No					Referral from intensivist	Rehabilitation Department		Full time	No rotation	30-60 mins	No		20	3	1-2	2 ( 2 PT, or 1 PT+1 PT student)	Postural drainage, stretching, Sitting balance exercises and sitting endurance exercises, Standing balance and standing endurance exercises, Ambulation training	No direct access to ICU patients,Physical therapists have little/no freedom to change the content of rehabilitation
JP53	Agree	Male	> 45 years old	Doctoral degree	> 20 years	Regional hospital	Private	Yes	> 10 years	Medical ICU, Surgical ICU		No					Referral from intensivist	Rehabilitation Department		Full time	No rotation	7-9 hours (full day)	No		90	2	7-8	one but with the help of other health care practitioners (other than PT)	Positioning, suction, PROM, AAROM, Sitting balance exercises and sitting endurance exercises	Reduction in intensive care unit duty (excluding rotation causes), Others
JP54	Agree	Male	36-40 years	Doctoral degree	16-20 years	Regional hospital	Private	Yes	7-8 years	Medical ICU, Surgical ICU, Neurologic ICU, Cardiac ICU		No					Intensivist + Physiatrist	Rehabilitation Department		Full time	12 months	1-2 hours	No		14	14	3-4	one but with the help of other health care practitioners (other than PT)	Chest expension, AAROM, stretching, Sitting balance exercises and sitting endurance exercises, Standing balance and standing endurance exercises	Physiotherapist-ICU patient ratio, Little to no training prior to ICU duty
JP55	Agree	Female	26-30 years	Bachelor's degree	1-5 years	Advanced treatment hospital	Government	Yes	3-4 years	Medical ICU, Surgical ICU, Neurologic ICU, Cardiac ICU		Yes	Facility, National	PT department , ICU	Lectualand demonstration	1-4 hours	Referral from intensivist	Rehabilitation Department		Full time	No rotation	30-60 mins	Yes	within the usual 6-8 hours work schedule	50	50	1-2	only one	Postural drainage, PROM, Sitting balance exercises and sitting endurance exercises, Standing balance and standing endurance exercises, Ambulation training	No direct access to ICU patients, Physiotherapist-ICU patient ratio
JP56	Agree	Male	31-35 years	Diploma	11-15 years	Advanced treatment hospital	Government	Yes	> 10 years	Medical ICU, Surgical ICU, Pediatric ICU, Neurologic ICU, Cardiac ICU		No					Intensivist + Physiatrist	Rehabilitation Department		Full time	No rotation	1-2 hours	No		28	25	3-4	2 ( 2 PT, or 1 PT+1 PT student)	Postural drainage, PROM, Electrotherapy (TENS/ES/FES/NMES), Sitting balance exercises and sitting endurance exercises, Standing balance and standing endurance exercises	No direct access to ICU patients, Reduction in intensive care unit duty (excluding rotation causes)
JP57	Agree	Male	> 45 years old	Master's degree	> 20 years	Advanced treatment hospital	Private	Yes	> 10 years	Medical ICU, Surgical ICU		No					Referral from intensivist	Rehabilitation Department		Part time	No rotation	7-9 hours (full day)	Yes	within the usual 6-8 hours work schedule	23	3	>11	3 ( 2 PT+1 other)	Postural drainage, AAROM, Sitting balance exercises and sitting endurance exercises, Ambulation training, Others	Reduction in intensive care unit duty (excluding rotation causes), Others
JP58	Agree	Female	26-30 years	Bachelor's degree	6-10 years	Regional hospital	Government	Yes	7-8 years	Medical ICU, Surgical ICU, Neurologic ICU, Cardiac ICU		No					Referral from intensivist	Rehabilitation Department		Full time	１months	1-2 hours	No		40	20	7-8	only one	Positioning, Postural drainage, PROM, Sitting balance exercises and sitting endurance exercises, Standing balance and standing endurance exercises	Little to no training prior to ICU duty
JP59	Agree	Female	31-35 years	Bachelor's degree	6-10 years	Advanced treatment hospital	Government	Yes	3-4 years	Medical ICU, Surgical ICU, Neurologic ICU, Cardiac ICU		No					Referral from intensivist	Rehabilitation Department		Full time	No rotation	30-60 mins	No		53	20	1-2	one but with the help of other health care practitioners (other than PT)	Postural drainage, Coughing technique (with or without splinting), AAROM, stretching, Sitting balance exercises and sitting endurance exercises	Physiotherapist-ICU patient ratio, Little to no training prior to ICU duty
JP60	Agree	Male	41-45 years	Bachelor's degree	> 20 years	Regional hospital	Private	Yes	6-7 years	Medical ICU, Surgical ICU, Cardiac ICU		No					Referral from intensivist	Rehabilitation Department		Full time	No rotation	1-2 hours	Yes	within the usual 6-8 hours work schedule	70	20	1-2	one but with the help of other health care practitioners (other than PT)	Positioning, Postural drainage, PROM, stretching, Sitting balance exercises and sitting endurance exercises	No direct access to ICU patients, Physiotherapist-ICU patient ratio
JP61	Agree	Male	> 45 years old	Doctoral degree	> 20 years	Advanced treatment hospital	Private	Yes	> 10 years	Medical ICU, Surgical ICU, Neonatal ICU, Cardiac ICU		No					Intensivist + Physiatrist	Rehabilitation Department		Full time	No rotation	30-60 mins	Yes	within the usual 6-8 hours work schedule	36	10	3-4	one but with the help of other health care practitioners (other than PT)	Positioning, Progressive resistance exercise (resistance training), Sitting balance exercises and sitting endurance exercises, Standing balance and standing endurance exercises, Ambulation training	No direct access to ICU patients, Physiotherapist-ICU patient ratio
JP62	Agree	Male	31-35 years	Bachelor's degree	11-15 years	Advanced treatment hospital	Private	Yes	7-8 years	Medical ICU, Surgical ICU, Neurologic ICU, Cardiac ICU		Yes	Facility	PT department , ICU	Lectual	13-16 hours	Referral from intensivist	Rehabilitation Department		Full time	３months	3-4 hours (half day)	No		30	5	5-6	2 ( 2 PT, or 1 PT+1 PT student)	Chest expension, suction, Progressive resistance exercise (resistance training), Sitting balance exercises and sitting endurance exercises, Standing balance and standing endurance exercises	No direct access to ICU patients, Delayed physiotherapy service provision (secondary to absence of physiotherapist’s instruction to ICU nurses)
JP63	Agree	Male	36-40 years	Diploma	11-15 years	Regional hospital	Government	Yes	> 10 years	Medical ICU, Surgical ICU, Cardiac ICU		No					Referral from intensivist	Rehabilitation Department		Full time	No rotation	<30 mins	No		15	7	1-2	only one	Postural drainage, PROM, AAROM, AROM, Sitting balance exercises and sitting endurance exercises	No direct access to ICU patients, Others
JP64	Agree	Male	26-30 years	Master's degree	6-10 years	Regional hospital	Private	Yes	2-3 years	Medical ICU, Surgical ICU, Cardiac ICU		No					Referral from intensivist	Rehabilitation Department		Full time	No rotation	30-60 mins	Yes	within the usual 6-8 hours work schedule	28	18	3-4	one but with the help of other health care practitioners (other than PT)	Positioning, Postural drainage, PROM, Sitting balance exercises and sitting endurance exercises, Standing balance and standing endurance exercises	Physiotherapist-ICU patient ratio, Little to no training prior to ICU duty
JP65	Agree	Male	31-35 years	Bachelor's degree	11-15 years	Regional hospital	Private	Yes	4-5 years	Medical ICU, Surgical ICU, Neurologic ICU, Cardiac ICU		Yes	National	PT department , ICU	Lectual	9‐12 hours	Referral from intensivist	Rehabilitation Department		Part time	No rotation	7-9 hours (full day)	No		59	10	>11	2 ( 2 PT, or 1 PT+1 PT student)	Postural drainage, PROM, Sitting balance exercises and sitting endurance exercises, Standing balance and standing endurance exercises, Ambulation training	Physiotherapist-ICU patient ratio, Others
JP66	Agree	Female	> 45 years old	Bachelor's degree	> 20 years	Regional hospital	Private	Yes	> 10 years	Medical ICU, Surgical ICU, Neurologic ICU, Cardiac ICU		Yes	Facility, National, international	PT department , ICU, Others	Lectualand demonstration	24 hours	Referral from intensivist	Rehabilitation Department		Full time	No rotation	1-2 hours	Yes	within the usual 6-8 hours work schedule	17	17	1-2	one but with the help of other health care practitioners (other than PT)	Coughing technique (with or without splinting), stretching, Progressive resistance exercise (resistance training), Sitting balance exercises and sitting endurance exercises, Standing balance and standing endurance exercises	Little to no training prior to ICU duty, Others
JP67	Agree	Male	41-45 years	Diploma	16-20 years	Advanced treatment hospital	Government	Yes	8-9 years	Medical ICU, Surgical ICU, Neurologic ICU, Cardiac ICU		No					Intensivist + Physiatrist,	Rehabilitation Department		Full time	No rotation	30-60 mins	No		17	2	1-2	only one	Positioning, Breathing exercise (diaphragmatic/pursed-lip breathing), Forced expiration technique, ACBT, Postural drainage, Coughing technique (with or without splinting), huffing, PROM, AAROM, AROM, stretching, Electrotherapy (TENS/ES/FES/NMES), Progressive resistance exercise (resistance training), Sitting balance exercises and sitting endurance exercises, Standing balance and standing enduranc…	No direct access to ICU patients, Physiotherapist-ICU patient ratio
JP68	Agree	Female	21-25 years	Diploma	1-5 years	Regional hospital	Private	No	<1 years	Cardiac ICU		No					Referral from intensivist	Rehabilitation Department		Full time	1 months	<30 mins	No		50	10	1-2	one but with the help of other health care practitioners (other than PT)	Positioning, Postural drainage, PROM, Sitting balance exercises and sitting endurance exercises, Standing balance and standing endurance exercises	No direct access to ICU patients, Limited physiotherapy knowledge allowed to conduct to ICU patients, treatment options are limited
JP69	Agree	Female	21-25 years	Bachelor's degree	1-5 years	Advanced treatment hospital	Government	Yes	2-3 years	Medical ICU, Surgical ICU, Neurologic ICU, Cardiac ICU		No					Referral from intensivist	Rehabilitation Department		Full time	No rotation	<30 mins	No		40	20	>11	only one	Positioning, Chest expension, Postural drainage, PROM, Sitting balance exercises and sitting endurance exercises	Little to no training prior to ICU duty, Nurses proceed with rehabilitation without a physical therapist
JP70	Agree	Female	21-25 years	Bachelor's degree	1-5 years	Advanced treatment hospital	Government	Yes	2-3 years	Medical ICU, Surgical ICU, Neonatal ICU, Neurologic ICU, Cardiac ICU		No					Referral from intensivist	Rehabilitation Department		Full time	No rotation	<30 mins	No		50	25	1-2	2 ( 2 PT, or 1 PT+1 PT student)	Positioning, Postural drainage, AROM, Sitting balance exercises and sitting endurance exercises, Standing balance and standing endurance exercises	Little to no training prior to ICU duty, Limited physiotherapy knowledge allowed to conduct to ICU patients, treatment options are limited
JP71	Agree	Male	26-30 years	Bachelor's degree	6-10 years	Advanced treatment hospital	Private	Yes	4-5 years	Medical ICU, Surgical ICU, Neurologic ICU, Cardiac ICU		No					Referral from intensivist	Rehabilitation Department		Full time	12 months	1-2 hours	No		10	3	3-4	one but with the help of other health care practitioners (other than PT)	Breathing exercise (diaphragmatic/pursed-lip breathing), Auto drainagePostural drainage, AAROM, Sitting balance exercises and sitting endurance exercises	Physiotherapist-ICU patient ratio, Little to no training prior to ICU duty
JP72	Agree	Female	26-30 years	Bachelor's degree	1-5 years	Advanced treatment hospital	Government	Yes	2-3 years	Medical ICU, Surgical ICU, Neurologic ICU, Cardiac ICU		Yes	Facility, Regional	PT department , ICU	Lectual	1-4 hours	Physiatrist	Rehabilitation Department		Full time	No rotation	30-60 mins	No		50	50	1-2	one but with the help of other health care practitioners (other than PT)	Positioning, Postural drainage, PROM, AAROM, Sitting balance exercises and sitting endurance exercises	Little to no training prior to ICU duty, Others
JP73	Agree	Male	36-40 years	Bachelor's degree	11-15 years	Regional hospital	Private	Yes	5-6 years	Cardiac ICU		No					Referral from intensivist	Rehabilitation Department		Full time	No rotation	1-2 hours	Yes	within the usual 6-8 hours work schedule	120	10	1-2	only one	Positioning, PROM, AAROM, AROM, Standing balance and standing endurance exercises	Little to no training prior to ICU duty, Nurses proceed with rehabilitation without a physical therapist
JP74	Agree	Male	36-40 years	Diploma	16-20 years	Advanced treatment hospital	Private	Yes	> 10 years	Medical ICU, Surgical ICU, Cardiac ICU		No					Referral from intensivist	Rehabilitation Department		Full time	6 months	7-9 hours (full day)	No		22	3	9-10	only one	Postural drainage, Coughing technique (with or without splinting), Progressive resistance exercise (resistance training), Sitting balance exercises and sitting endurance exercises, Standing balance and standing endurance exercises	No direct access to ICU patients, Delayed physiotherapy service provision (secondary to absence of physiotherapist’s instruction to ICU nurses)
JP75	Agree	Male	36-40 years	Bachelor's degree	16-20 years	Regional hospital	Private	No	> 10 years	Neonatal ICU, Cardiac ICU		No					Referral from intensivist	Rehabilitation Department		Full time	No rotation	30-60 mins	No		10	10	1-2	only one	Postural drainage, Coughing technique (with or without splinting), Progressive resistance exercise (resistance training), Sitting balance exercises and sitting endurance exercises, Standing balance and standing endurance exercises	No direct access to ICU patients, Little to no training prior to ICU duty
JP76	Agree	Male	26-30 years	Diploma	6-10 years	Regional hospital	Private	Yes	7-8 years	Medical ICU, Surgical ICU, Neonatal ICU, Cardiac ICU		No					Referral from intensivist	Rehabilitation Department		Full time	No rotation	3-4 hours (half day)	No		19	10	5-6	one but with the help of other health care practitioners (other than PT)	Postural drainage, suction, PROM, Sitting balance exercises and sitting endurance exercises, Ambulation training	Little to no training prior to ICU duty, Delayed physiotherapy service provision (secondary to absence of physiotherapist’s instruction to ICU nurses)

## Sheet: PH
	If you agree to participate in this study, please tick the “Agree” option, which will direct you to start answering the questionnaire. If you do not wish to participate in this study, please tick the “Disagree” option. Nevertheless, you can exit anytime during the answering process if you want to discontinue, and any of your answers will not be recorded.	Sex	Age	Highest educational attainment	Work experience as physiotherapist	Type of hospital affiliated to based on level.	Type of hospital affiliated to based on ownership.	Type of hospital affiliated to based on teaching affiliation.	Work experience as a physiotherapist in the intensive care unit (ICU).	Type of ICU where you have worked. (Choose as many as applicable.)	Other (kindly type your answer in the space provided if you clicked OTHER from the options above, otherwise leave this blank)	Have you participated in an ICU-related physiotherapist training prior to working in the ICU?	At what level conducted the training? (choose as many as applicable)	Under which specialization conducted the training? (you can choose more than 1)	Other (kindly type your answer in the space provided if you clicked OTHER from the options above, otherwise leave this blank)	How was the training you received delivered?	How long was the training conducted?	What is your source of ICU patient referral for physiotherapy?	Immediate department where you belong to.	Other (kindly type your answer in the space provided if you clicked OTHER from the options above, otherwise leave this blank)	What is your status of posting?	How long are you usually placed in ICU duty?	How long do you usually stay in the ICU in a day? (mean contact hours in ICU)	Are you engaged in an on-call physiotherapy service?	When do you usually engage in an on-call physiotherapy service?	How many physiotherapists are there in the hospital you are affiliated into? (ex. 10)	Total number of physiotherapists in the hospital you are affiliated working in the ICU. (ex. 10)	How many ICU patients do you usually treat in a day?	How many physiotherapists (including physiotherapy students) usually handle one ICU patient at a time? (treatment and/or evaluation)	What are the FIVE (5) MOST COMMON physiotherapy interventions being implemented to ICU patients?	Other (kindly type your answer in the space provided if you clicked OTHER from the options above, otherwise leave this blank)	What do you think are the TWO (2) MOST common challenge/s encountered by physiotherapist in delivering physiotherapy services to ICU patients?	Other (kindly type your answer in the space provided if you clicked OTHER from the options above, otherwise leave this blank)
PH1	Agree	Female	21-25 y/o	Bachelor's degree	1-5 years	Medical (or National)	Government-owned (public)	Teaching	1 year	Medical ICU, Surgical ICU, Pediatric ICU, Neurologic ICU		No						Referral from intensivist followed by referral from physiatrist	Rehabilitation Department		Temporary (ICU or others)	whole year	1-2 hours	No		19	7	3-4	only one	Positioning, Breathing exercise (diaphragmatic/pursed-lip breathing), Chest expansion exercise, Passive range of motion exercise, Active-assistive range of motion exercise		Provision of physiotherapy by ICU nurses instead of physiotherapist perse, Delayed physiotherapy service provision (secondary to absence of physiotherapist’s instruction to ICU nurses)
PH2	Agree	Male	26-30 y/o	Bachelor's degree	6-10 years	Medical (or National)	Government-owned (public)	Non-teaching	6 years	Medical ICU, Surgical ICU, Neonatal ICU, Pediatric ICU, Neurologic ICU		No						Referral from intensivist followed by referral from physiatrist	Rehabilitation Department		Temporary (ICU or others)	1 month	1-2 hours	Yes	After the usual 6-8 hours work schedule	20	20	5-6	only one	Positioning, Breathing exercise (diaphragmatic/pursed-lip breathing), Chest expansion exercise, Percussion technique, Vibration technique, 咳嗽訓練Coughing technique (with or without splinting), Passive range of motion exercise, Active-assistive range of motion exercise, Active range of motion exercise, Stretching exercise, Electrotherapy (TENS/ES/FES/NMES), Progressive resistance exercise, Sitting b…		Physiotherapist-ICU patient ratio, Little to no autonomy in treatment modification, Limited physiotherapy knowledge allowed to conduct to ICU patients
PH3	Agree	Female	21-25 y/o	Bachelor's degree	1-5 years	Regional (prefecture)	Government-owned (public)	Teaching	1 year	Medical ICU, Surgical ICU, Pediatric ICU		No						Referral from intensivist followed by referral from physiatrist	Rehabilitation Department		Temporary (ICU or others)	whole year	< 30 minutes	No		19	13	1-2	About three	Positioning, Breathing exercise (diaphragmatic/pursed-lip breathing), Active-assistive range of motion exercise, Electrotherapy (TENS/ES/FES/NMES), Sitting balance and tolerance exercise		Little to no autonomy in treatment modification, Delayed physiotherapy service provision (secondary to absence of physiotherapist’s instruction to ICU nurses)
PH4	Agree	Female	26-30 y/o	Bachelor's degree	6-10 years	Medical (or National)	Government-owned (public)	Teaching	6 years	Medical ICU, Surgical ICU, Neonatal ICU, Pediatric ICU, Neurologic ICU		No						Referral from physiatrist	Rehabilitation Department		Temporary (ICU or others)	whole year	30-60 minutes	Yes	After the usual 6-8 hours work schedule	20	19	3-4	only one	Positioning, Breathing exercise (diaphragmatic/pursed-lip breathing), Passive range of motion exercise, Active-assistive range of motion exercise, Active range of motion exercise		Little to no training prior to ICU duty, Limited physiotherapy knowledge allowed to conduct to ICU patients
PH5	Agree	Male	36-40 y/o	Doctorate degree	16-20 years	Medical (or National)	Government-owned (public)	Teaching	1 year	Medical ICU, Surgical ICU, Pediatric ICU, Neurologic ICU		No						Referral from intensivist	Rehabilitation Department		Temporary (ICU or others)	whole year	30-60 minutes	No		20	19	5-6	only one	Positioning, Breathing exercise (diaphragmatic/pursed-lip breathing), Passive range of motion exercise, Active-assistive range of motion exercise, Active range of motion exercise		Little to no training prior to ICU duty, Limited physiotherapy knowledge allowed to conduct to ICU patients
PH6	Agree	Female	21-25 y/o	Bachelor's degree	1-5 years	Medical (or National)	Government-owned (public)	Teaching	2 years	Medical ICU, Surgical ICU, Neonatal ICU, Pediatric ICU, Neurologic ICU		No						Referral from physiatrist	Rehabilitation Department		Temporary (ICU or others)	whole year	< 30 minutes	No		20	19	5-6	only one	Positioning, Vibration technique, Passive range of motion exercise, Stretching exercise, Electrotherapy (TENS/ES/FES/NMES)		Little to no training prior to ICU duty, Limited physiotherapy knowledge allowed to conduct to ICU patients
PH7	Agree	Male	26-30 y/o	Bachelor's degree	1-5 years	Local	Government-owned (public)	Teaching	3 years	Medical ICU, Surgical ICU, Pediatric ICU, Neurologic ICU, Cardiac ICU, Others (please specify in the next item)	COVID ICU	No						Referral from intensivist	Rehabilitation Department		Temporary (ICU or others)	whole year	1-2 hours	No		3	3	3-4	About three	Positioning, Breathing exercise (diaphragmatic/pursed-lip breathing), Passive range of motion exercise, Active-assistive range of motion exercise, Active range of motion exercise, Stretching exercise, Electrotherapy (TENS/ES/FES/NMES), Bicycle ergometer exercise, Sitting balance and tolerance exercise, Standing balance and tolerance exercise		No direct access to ICU patients, Physiotherapist-ICU patient ratio, Provision of physiotherapy by ICU nurses instead of physiotherapist perse
PH8	Agree	Male	26-30 y/o	Bachelor's degree	1-5 years	Medical (or National)	Government-owned (public)	Teaching	2 years	Medical ICU, Surgical ICU	Pulmonary ICU	No						Referral from physiatrist	Rehabilitation Department		Temporary (ICU or others)	< 1 month	30-60 minutes	Yes	Within the usual 6-8 hours work schedule	15	15	3-4	only two	Positioning, Passive range of motion exercise, Active-assistive range of motion exercise, Active range of motion exercise, Stretching exercise		Decreased physiotherapist ICU exposure (secondary to rotation), Delayed physiotherapy service provision (secondary to absence of physiotherapist’s instruction to ICU nurses)
PH9	Agree	Male	21-25 y/o	Bachelor's degree	1-5 years	Medical (or National)	Government-owned (public)	Teaching	1 year	Medical ICU, Surgical ICU, Neurologic ICU, Cardiac ICU		No						Referral from intensivist followed by referral from physiatrist	Rehabilitation Department		Temporary (ICU or others)	one quarter	30-60 minutes	No		15	15	3-4	only one	Positioning, Passive range of motion exercise, Active-assistive range of motion exercise, Active range of motion exercise, Stretching exercise		Little to no training prior to ICU duty, Decreased physiotherapist ICU exposure (secondary to rotation)
PH10	Agree	Female	21-25 y/o	Bachelor's degree	1-5 years	Medical (or National)	Government-owned (public)	Teaching	1 year	Medical ICU, Surgical ICU, Neurologic ICU		No						Referral from physiatrist	Rehabilitation Department		Temporary (ICU or others)	< 1 month	30-60 minutes	No		15	15	3-4	one but with the help of other health care practitioners (other than PT)	Positioning, Breathing exercise (diaphragmatic/pursed-lip breathing), Passive range of motion exercise, Active-assistive range of motion exercise, Active range of motion exercise		Little to no training prior to ICU duty, Decreased physiotherapist ICU exposure (secondary to rotation)
PH11	Agree	Male	26-30 y/o	Bachelor's degree	1-5 years	Medical (or National)	Government-owned (public)	Teaching	2 years	Medical ICU, Surgical ICU, Others (please specify in the next item)	Pulmonary ICU	No						Referral from intensivist followed by referral from physiatrist	Rehabilitation Department		Temporary (ICU or others)	one quarter	30-60 minutes	Yes	After the usual 6-8 hours work schedule	15	15	3-4	one but with the help of other health care practitioners (other than PT)	Positioning, Breathing exercise (diaphragmatic/pursed-lip breathing), Passive range of motion exercise, Active-assistive range of motion exercise, Active range of motion exercise		Little to no training prior to ICU duty, Decreased physiotherapist ICU exposure (secondary to rotation)
PH12	Agree	Female	36-40 y/o	Bachelor's degree	11-15 years	Medical (or National)	Government-owned (public)	Teaching	<1 year	Surgical ICU, Neonatal ICU, Pediatric ICU		No						Referral from intensivist followed by referral from physiatrist	Rehabilitation Department		Temporary (ICU or others)	< 1 month	30-60 minutes	No		20	19	3-4	only one	Positioning, Breathing exercise (diaphragmatic/pursed-lip breathing), Passive range of motion exercise, Active-assistive range of motion exercise, Stretching exercise		Decreased physiotherapist ICU exposure (secondary to rotation)
PH13	Agree	Female	21-25 y/o	Bachelor's degree	1-5 years	Medical (or National)	Government-owned (public)	Teaching	2 years	Medical ICU, Surgical ICU, Neurologic ICU, Cardiac ICU		No						Referral from intensivist followed by referral from physiatrist	Rehabilitation Department		Temporary (ICU or others)	one quarter	30-60 minutes	No		15	15	3-4	only one	Breathing exercise (diaphragmatic/pursed-lip breathing), Passive range of motion exercise, Active-assistive range of motion exercise, Active range of motion exercise, Stretching exercise		Little to no training prior to ICU duty, Decreased physiotherapist ICU exposure (secondary to rotation)
PH14	Agree	Female	>45 y/o	Bachelor's degree	6-10 years	Medical (or National)	Government-owned (public)	Teaching	7 years	Medical ICU, Surgical ICU, Neonatal ICU, Pediatric ICU, Neurologic ICU		No						Referral from intensivist	Rehabilitation Department		Temporary (ICU or others)	< 1 month	30-60 minutes	Yes	After the usual 6-8 hours work schedule	19	19	5-6	two and with the help of other health care practitioners (other than PT)	Positioning, Incentive spirometry, Passive range of motion exercise, Active-assistive range of motion exercise, Active range of motion exercise, Electrotherapy (TENS/ES/FES/NMES), Sitting balance and tolerance exercise		Provision of physiotherapy by ICU nurses instead of physiotherapist perse
PH15	Agree	Male	26-30 y/o	Bachelor's degree	11-15 years	Medical (or National)	Government-owned (public)	Teaching	7 years	Medical ICU, Surgical ICU, Pediatric ICU, Neurologic ICU		No						Referral from physiatrist	Rehabilitation Department		Temporary (ICU or others)	1 month	< 30 minutes	Yes	After the usual 6-8 hours work schedule	20	20	5-6	only one	Positioning, Breathing exercise (diaphragmatic/pursed-lip breathing), Postural drainage, Passive range of motion exercise, Active-assistive range of motion exercise, Active range of motion exercise, Stretching exercise, Electrotherapy (TENS/ES/FES/NMES), Progressive resistance exercise, Sitting balance and tolerance exercise, Standing balance and tolerance exercise, Ambulation training		Little to no training prior to ICU duty, Limited physiotherapy knowledge allowed to conduct to ICU patients
PH16	Agree	Male	26-30 y/o	Bachelor's degree	1-5 years	Local	Private	Teaching	4 years	Medical ICU, Surgical ICU, Neonatal ICU, Pediatric ICU, Neurologic ICU, Cardiac ICU		No						Referral from intensivist followed by referral from physiatrist	Rehabilitation Department		Temporary (ICU or others)	Will not rotate	1-2 hours	No		8	2	3-4	only one	Breathing exercise (diaphragmatic/pursed-lip breathing), 咳嗽訓練Coughing technique (with or without splinting), Passive range of motion exercise, Active-assistive range of motion exercise, Electrotherapy (TENS/ES/FES/NMES)		Decreased physiotherapist ICU exposure (secondary to rotation), Little to no autonomy in treatment modification
PH17	Agree	Female	26-30 y/o	Bachelor's degree	6-10 years	Local	Government-owned (public)	Non-teaching	4 years	Medical ICU, Pediatric ICU, Neurologic ICU, Cardiac ICU		No						Referral from intensivist followed by referral from physiatrist	Rehabilitation Department		Temporary (ICU or others)	< 1 month	30-60 minutes	No		19	6	3-4	only one	Positioning, Breathing exercise (diaphragmatic/pursed-lip breathing), Passive range of motion exercise, Active-assistive range of motion exercise, Active range of motion exercise, Stretching exercise, Electrotherapy (TENS/ES/FES/NMES), Progressive resistance exercise, Sitting balance and tolerance exercise, Standing balance and tolerance exercise, Ambulation training		Physiotherapist-ICU patient ratio, Little to no training prior to ICU duty, Decreased physiotherapist ICU exposure (secondary to rotation), Provision of physiotherapy by ICU nurses instead of physiotherapist perse
PH18	Agree	Male	31-35 y/o	Bachelor's degree	6-10 years	Medical (or National)	Private	Teaching	6 years	Medical ICU, Neurologic ICU, Cardiac ICU		No						Referral from physiatrist	Rehabilitation Department		Temporary (ICU or others)	one quarter	30-60 minutes	No		40	10	7-8	only one	Positioning, Breathing exercise (diaphragmatic/pursed-lip breathing), Chest expansion exercise, Passive range of motion exercise, Active-assistive range of motion exercise, Active range of motion exercise, Electrotherapy (TENS/ES/FES/NMES), Bicycle ergometer exercise, Sitting balance and tolerance exercise		Little to no autonomy in treatment modification
PH19	Agree	Male	36-40 y/o	Bachelor's degree	11-15 years	Medical (or National)	Private	Teaching	7 years	Medical ICU, Surgical ICU, Neurologic ICU		No						Referral from physiatrist	Rehabilitation Department		Temporary (ICU or others)	1 month	1-2 hours	Yes	Within the usual 6-8 hours work schedule	5	5	1-2	only one	Positioning, Breathing exercise (diaphragmatic/pursed-lip breathing), Chest expansion exercise, Incentive spirometry, Forced expiration technique, Postural drainage, Percussion technique, Vibration technique, 咳嗽訓練Coughing technique (with or without splinting), Passive range of motion exercise, Active-assistive range of motion exercise, Active range of motion exercise, Stretching exercise, Electro…		Little to no training prior to ICU duty, Decreased physiotherapist ICU exposure (secondary to rotation)
PH20	Agree	Male	21-25 y/o	Bachelor's degree	1-5 years	Medical (or National)	Government-owned (public)	Teaching	1 year	Medical ICU, Surgical ICU, Pediatric ICU, Neurologic ICU		No						Referral from physiatrist	Rehabilitation Department		Temporary (ICU or others)	half year	30-60 minutes	Yes	After the usual 6-8 hours work schedule	23	11	5-6	only two	Positioning, Breathing exercise (diaphragmatic/pursed-lip breathing), Chest expansion exercise, Incentive spirometry, Forced expiration technique, Active cycle of breathing technique, Percussion technique, Vibration technique, 咳嗽訓練Coughing technique (with or without splinting), Huffing technique, Passive range of motion exercise, Active-assistive range of motion exercise, Active range of motion e…		Little to no training prior to ICU duty
PH21	Agree	Male	21-25 y/o	Bachelor's degree	1-5 years	Medical (or National)	Government-owned (public)	Non-teaching	1 year	Medical ICU, Surgical ICU, Pediatric ICU, Neurologic ICU		No						Referral from physiatrist	Rehabilitation Department		Temporary (ICU or others)	half year	30-60 minutes	No		25	25	5-6	only two	Positioning, Breathing exercise (diaphragmatic/pursed-lip breathing), Passive range of motion exercise, Electrotherapy (TENS/ES/FES/NMES), Sitting balance and tolerance exercise		Little to no training prior to ICU duty, Decreased physiotherapist ICU exposure (secondary to rotation)
PH22	Agree	Male	26-30 y/o	Bachelor's degree	1-5 years	Medical (or National)	Government-owned (public)	Teaching	<1 year	Medical ICU, Surgical ICU, Neonatal ICU, Pediatric ICU		No						Referral from physiatrist	Rehabilitation Department		Temporary (ICU or others)	1 month	30-60 minutes	Yes	After the usual 6-8 hours work schedule	30	10	5-6	two and with the help of other health care practitioners (other than PT)	Positioning, Breathing exercise (diaphragmatic/pursed-lip breathing), Passive range of motion exercise, Active-assistive range of motion exercise, Sitting balance and tolerance exercise		No direct access to ICU patients, Provision of physiotherapy by ICU nurses instead of physiotherapist perse, Delayed physiotherapy service provision (secondary to absence of physiotherapist’s instruction to ICU nurses)
PH23	Agree	Female	21-25 y/o	Bachelor's degree	1-5 years	Medical (or National)	Private	Non-teaching	<1 year	Medical ICU, Neurologic ICU		No						Referral from physiatrist	Rehabilitation Department		Temporary (ICU or others)	< 1 month	< 30 minutes	No		23	4	5-6	one but with the help of other health care practitioners (other than PT)	Breathing exercise (diaphragmatic/pursed-lip breathing), Passive range of motion exercise, Active-assistive range of motion exercise, Electrotherapy (TENS/ES/FES/NMES), Sitting balance and tolerance exercise		Little to no training prior to ICU duty, Limited physiotherapy knowledge allowed to conduct to ICU patients
PH24	Agree	Male	26-30 y/o	Bachelor's degree	1-5 years	Medical (or National)	Private	Non-teaching	1 year	Neurologic ICU, Cardiac ICU		No						Referral from physiatrist	Rehabilitation Department		Temporary (ICU or others)	whole year	30-60 minutes	No		18	4	1-2	only one	Positioning, Breathing exercise (diaphragmatic/pursed-lip breathing), Passive range of motion exercise, Electrotherapy (TENS/ES/FES/NMES), Sitting balance and tolerance exercise		Little to no training prior to ICU duty, Decreased physiotherapist ICU exposure (secondary to rotation)
PH25	Agree	Female	>45 y/o	Bachelor's degree	6-10 years	Medical (or National)	Government-owned (public)	Teaching	5 years	Medical ICU, Surgical ICU, Pediatric ICU, Neurologic ICU, Cardiac ICU		No						Referral from intensivist followed by referral from physiatrist	Rehabilitation Department		Temporary (ICU or others)	< 1 month	30-60 minutes	No		25	20	5-6	About three	Positioning, Breathing exercise (diaphragmatic/pursed-lip breathing), Chest expansion exercise, Incentive spirometry, Forced expiration technique, Active cycle of breathing technique, 咳嗽訓練Coughing technique (with or without splinting), Huffing technique, Passive range of motion exercise, Active-assistive range of motion exercise, Active range of motion exercise, Stretching exercise, Electrotherap…		Little to no training prior to ICU duty, Decreased physiotherapist ICU exposure (secondary to rotation)
PH26	Agree	Female	21-25 y/o	Bachelor's degree	< 1 year	Medical (or National)	Government-owned (public)	Teaching	<1 year	Medical ICU, Surgical ICU, Neonatal ICU, Pediatric ICU, Neurologic ICU, Cardiac ICU		Yes	National	Physical therapy, Intensive Care Unit		Lecture and Demonstration	5-8 hours	Referral from physiatrist	Rehabilitation Department		Full-time (ICU only)	Will not rotate	3-4 hours	No		40	15	7-8	only one	Positioning, Breathing exercise (diaphragmatic/pursed-lip breathing), Chest expansion exercise, Incentive spirometry, Forced expiration technique, Active cycle of breathing technique, Autogenic drainage, Postural drainage, Suction technique, Percussion technique, Vibration technique, 咳嗽訓練Coughing technique (with or without splinting), Huffing technique, Passive range of motion exercise, Active-as…		Physiotherapist-ICU patient ratio, Decreased physiotherapist ICU exposure (secondary to rotation)
PH27	Agree	Male	26-30 y/o	Bachelor's degree	1-5 years	Local	Private	Teaching	4 years	Others (please specify in the next item)	General ICU	No						Referral from physiatrist	Rehabilitation Department		Temporary (ICU or others)	Will not rotate	30-60 minutes	No		8	8	1-2	only one	Chest expansion exercise, Postural drainage, Passive range of motion exercise, Active range of motion exercise, Electrotherapy (TENS/ES/FES/NMES)		No direct access to ICU patients, Little to no autonomy in treatment modification
PH28	Agree	Female	26-30 y/o	Bachelor's degree	1-5 years	Medical (or National)	Private	Non-teaching	1 year	Medical ICU, Surgical ICU, Neurologic ICU		No						Referral from physiatrist	Rehabilitation Department		Full-time (ICU only)	Will not rotate	< 30 minutes	No		25	5	7-8	only one	Passive range of motion exercise, Active-assistive range of motion exercise, Stretching exercise, Electrotherapy (TENS/ES/FES/NMES), Sitting balance and tolerance exercise		Little to no autonomy in treatment modification
PH29	Agree	Male	26-30 y/o	Doctorate degree	1-5 years	Local	Private	Non-teaching	1 year	Medical ICU, Surgical ICU, Neonatal ICU, Pediatric ICU, Neurologic ICU		No						Referral from intensivist followed by referral from physiatrist	Rehabilitation Department		Temporary (ICU or others)	< 1 month	1-2 hours	Yes	Within the usual 6-8 hours work schedule	2	2	1-2	one but with the help of other health care practitioners (other than PT)	Positioning, Breathing exercise (diaphragmatic/pursed-lip breathing), Electrotherapy (TENS/ES/FES/NMES), Sitting balance and tolerance exercise, Others (Please specify in the next item)	Range of Motion Exercise (Active, Active-assisted, or Passive)	No direct access to ICU patients, Limited physiotherapy knowledge allowed to conduct to ICU patients
PH30	Agree	Male	26-30 y/o	Bachelor's degree	1-5 years	Medical (or National)	Government-owned (public)	Teaching	4 years	Medical ICU, Surgical ICU, Pediatric ICU, Neurologic ICU		No						Referral from intensivist followed by referral from physiatrist	Rehabilitation Department		Temporary (ICU or others)	< 1 month	30-60 minutes	No		19	19	5-6	About three	Positioning, Breathing exercise (diaphragmatic/pursed-lip breathing), Passive range of motion exercise, Active-assistive range of motion exercise, Active range of motion exercise		No direct access to ICU patients, Physiotherapist-ICU patient ratio
PH31	Agree	Male	21-25 y/o	Bachelor's degree	1-5 years	Medical (or National)	Private	Non-teaching	3 years	Medical ICU		No						Referral from physiatrist	Rehabilitation Department		Temporary (ICU or others)	Will not rotate	1-2 hours	Yes	During and after the usual 6-8 hours work schedule	1	1	3-4	one but with the help of other health care practitioners (other than PT)	Positioning, Breathing exercise (diaphragmatic/pursed-lip breathing), Chest expansion exercise, Passive range of motion exercise, Active-assistive range of motion exercise, Active range of motion exercise, Stretching exercise, Electrotherapy (TENS/ES/FES/NMES), Progressive resistance exercise, Sitting balance and tolerance exercise		Limited physiotherapy knowledge allowed to conduct to ICU patients, Provision of physiotherapy by ICU nurses instead of physiotherapist perse, Delayed physiotherapy service provision (secondary to absence of physiotherapist’s instruction to ICU nurses)
PH32	Agree	Female	21-25 y/o	Bachelor's degree	1-5 years	Medical (or National)	Private	Non-teaching	2 years	Medical ICU, Surgical ICU, Neurologic ICU, Others (please specify in the next item)	Post covid patients	No						Referral from physiatrist	Rehabilitation Department		Temporary (ICU or others)	whole year	30-60 minutes	Yes	Within the usual 6-8 hours work schedule	7	6	5-6	one but with the help of other health care practitioners (other than PT)	Positioning, Breathing exercise (diaphragmatic/pursed-lip breathing), Passive range of motion exercise, Active range of motion exercise, Electrotherapy (TENS/ES/FES/NMES)		Physiotherapist-ICU patient ratio, Little to no autonomy in treatment modification
PH33	Agree	Female	26-30 y/o	Bachelor's degree	1-5 years	Medical (or National)	Private	Non-teaching	2 years	Medical ICU, Neurologic ICU, Cardiac ICU		No						Referral from physiatrist	Rehabilitation Department		Temporary (ICU or others)	< 1 month	1-2 hours	Yes	Within the usual 6-8 hours work schedule	13	6	7-8	only two	Positioning, Breathing exercise (diaphragmatic/pursed-lip breathing), Incentive spirometry, Passive range of motion exercise, Active-assistive range of motion exercise, Active range of motion exercise, Stretching exercise, Electrotherapy (TENS/ES/FES/NMES)		Little to no training prior to ICU duty, Decreased physiotherapist ICU exposure (secondary to rotation), Limited physiotherapy knowledge allowed to conduct to ICU patients
PH34	Agree	Female	>45 y/o	Bachelor's degree	< 1 year	Local	Private	Non-teaching	<1 year	Others (please specify in the next item)		No						Referral from physiatrist	Rehabilitation Department		Temporary (ICU or others)	< 1 month	1-2 hours	Yes	After the usual 6-8 hours work schedule	5	5	3-4	only two	Positioning, Electrotherapy (TENS/ES/FES/NMES), Progressive resistance exercise, Sitting balance and tolerance exercise, Standing balance and tolerance exercise		Little to no training prior to ICU duty, Provision of physiotherapy by ICU nurses instead of physiotherapist perse
PH35	Agree	Male	31-35 y/o	Bachelor's degree	11-15 years	Medical (or National)	Government-owned (public)	Non-teaching	5 years	Medical ICU, Neurologic ICU		No						Referral from intensivist followed by referral from physiatrist	Rehabilitation Department		Temporary (ICU or others)	Will not rotate	1-2 hours	No		11	10	3-4	only one	Positioning, Breathing exercise (diaphragmatic/pursed-lip breathing), Passive range of motion exercise, Electrotherapy (TENS/ES/FES/NMES), Sitting balance and tolerance exercise		Little to no training prior to ICU duty, Little to no autonomy in treatment modification
PH36	Agree	Male	21-25 y/o	Bachelor's degree	1-5 years	Medical (or National)	Government-owned (public)	Teaching	1 year	Medical ICU, Surgical ICU, Neurologic ICU		No						Referral from intensivist followed by referral from physiatrist	Rehabilitation Department		Temporary (ICU or others)	Will not rotate	30-60 minutes	No		20	9	1-2	only one	Positioning, Breathing exercise (diaphragmatic/pursed-lip breathing), Passive range of motion exercise, Active-assistive range of motion exercise, Active range of motion exercise		No direct access to ICU patients, Delayed physiotherapy service provision (secondary to absence of physiotherapist’s instruction to ICU nurses)
PH37	Agree	Male	36-40 y/o	Bachelor's degree	11-15 years	Medical (or National)	Private	Teaching	10 years	Medical ICU, Neurologic ICU		No						Referral from intensivist followed by referral from physiatrist	Rehabilitation Department		Temporary (ICU or others)	< 1 month	30-60 minutes	No		4	4	>10	only two	Positioning, Breathing exercise (diaphragmatic/pursed-lip breathing), Passive range of motion exercise, Active-assistive range of motion exercise, Active range of motion exercise, Stretching exercise, Electrotherapy (TENS/ES/FES/NMES), Sitting balance and tolerance exercise		Little to no training prior to ICU duty
PH38	Agree	Female	21-25 y/o	Bachelor's degree	1-5 years	Regional (prefecture)	Private	Teaching	1 year	Medical ICU, Surgical ICU, Pediatric ICU, Neurologic ICU, Cardiac ICU		No						Referral from intensivist followed by referral from physiatrist	Rehabilitation Department		Temporary (ICU or others)	whole year	1-2 hours	No		2	2	3-4	only two	Positioning, Breathing exercise (diaphragmatic/pursed-lip breathing), Passive range of motion exercise, Active-assistive range of motion exercise, Active range of motion exercise, Stretching exercise, Electrotherapy (TENS/ES/FES/NMES), Progressive resistance exercise, Sitting balance and tolerance exercise, Standing balance and tolerance exercise, Ambulation training		Little to no training prior to ICU duty, Decreased physiotherapist ICU exposure (secondary to rotation)
PH39	Agree	Male	26-30 y/o	Bachelor's degree	6-10 years	Medical (or National)	Private	Non-teaching	6 years	Medical ICU, Surgical ICU, Neurologic ICU		No						Referral from physiatrist	Rehabilitation Department		Temporary (ICU or others)	whole year	30-60 minutes	Yes	After the usual 6-8 hours work schedule	1	1	1-2	one but with the help of other health care practitioners (other than PT)	Positioning, Breathing exercise (diaphragmatic/pursed-lip breathing), Chest expansion exercise, Passive range of motion exercise, Active-assistive range of motion exercise, Active range of motion exercise, Sitting balance and tolerance exercise, Standing balance and tolerance exercise		Decreased physiotherapist ICU exposure (secondary to rotation), Provision of physiotherapy by ICU nurses instead of physiotherapist perse
PH40	Agree	Male	31-35 y/o	Bachelor's degree	6-10 years	Medical (or National)	Government-owned (public)	Teaching	8 years	Medical ICU, Surgical ICU, Pediatric ICU		No						Referral from intensivist	Rehabilitation Department		Temporary (ICU or others)	< 1 month	30-60 minutes	No		7	6	1-2	only two	Positioning, Breathing exercise (diaphragmatic/pursed-lip breathing), Chest expansion exercise, Incentive spirometry, Active cycle of breathing technique, Autogenic drainage, Postural drainage, Percussion technique, Vibration technique, 咳嗽訓練Coughing technique (with or without splinting), Huffing technique, Passive range of motion exercise, Active-assistive range of motion exercise, Active range o…		Physiotherapist-ICU patient ratio, Little to no autonomy in treatment modification
PH41	Agree	Female	31-35 y/o	Bachelor's degree	6-10 years	Medical (or National)	Private	Non-teaching	7 years	Medical ICU, Surgical ICU, Neurologic ICU, Cardiac ICU		No						Referral from intensivist followed by referral from physiatrist	Rehabilitation Department		Temporary (ICU or others)	whole year	< 30 minutes	Yes	During and after the usual 6-8 hours work schedule	9	9	1-2	About three	Positioning, Breathing exercise (diaphragmatic/pursed-lip breathing), Postural drainage, Passive range of motion exercise, Electrotherapy (TENS/ES/FES/NMES)		Little to no autonomy in treatment modification, Delayed physiotherapy service provision (secondary to absence of physiotherapist’s instruction to ICU nurses)
PH42	Agree	Male	31-35 y/o	Bachelor's degree	6-10 years	Local	Government-owned (public)	Non-teaching	10 years	Medical ICU, Neurologic ICU		No						Referral from intensivist followed by referral from physiatrist	Rehabilitation Department		Temporary (ICU or others)	< 1 month	30-60 minutes	Yes	After the usual 6-8 hours work schedule	4	2	1-2	only one	Positioning, Postural drainage, Percussion technique, Vibration technique, Coughing technique (with or without splinting), Passive range of motion exercise, Active-assistive range of motion exercise, Active range of motion exercise, Stretching exercise, Electrotherapy (TENS/ES/FES/NMES), Bicycle ergometer exercise, Progressive resistance exercise, Sitting balance and tolerance exercise, Standing …		No direct access to ICU patients, Physiotherapist-ICU patient ratio
PH43	Agree	Female	31-35 y/o	Bachelor's degree	1-5 years	Regional (prefecture)	Government-owned (public)	Non-teaching	1 year	Medical ICU, Neurologic ICU		No						Referral from physiatrist	Rehabilitation Department		Temporary (ICU or others)	< 1 month	< 30 minutes	Yes	Within the usual 6-8 hours work schedule	4	0	1-2	only one	Positioning, Breathing exercise (diaphragmatic/pursed-lip breathing), Passive range of motion exercise, Active-assistive range of motion exercise, Active range of motion exercise, Stretching exercise, Electrotherapy (TENS/ES/FES/NMES), Sitting balance and tolerance exercise, Standing balance and tolerance exercise, Ambulation training		No direct access to ICU patients, Little to no training prior to ICU duty
PH44	Agree	Female	26-30 y/o	Bachelor's degree	6-10 years	Local	Government-owned (public)	Non-teaching	6 years	Medical ICU		Yes	Local	Physical therapy		Lecture and Demonstration	1-4 hours	Referral from physiatrist	Rehabilitation Department		Temporary (ICU or others)	1 month	1-2 hours	Yes	Within the usual 6-8 hours work schedule	3	3	1-2	only two	Positioning, Passive range of motion exercise, Active-assistive range of motion exercise, Active range of motion exercise, Electrotherapy (TENS/ES/FES/NMES)		No direct access to ICU patients, Delayed physiotherapy service provision (secondary to absence of physiotherapist’s instruction to ICU nurses)
PH45	Agree	Female	31-35 y/o	Bachelor's degree	6-10 years	Local	Private	Non-teaching	10 years	Medical ICU, Surgical ICU, Neurologic ICU, Cardiac ICU		No						Referral from intensivist followed by referral from physiatrist	Rehabilitation Department		Temporary (ICU or others)	Will not rotate	30-60 minutes	Yes	Within the usual 6-8 hours work schedule	4	4	1-2	only two	Passive range of motion exercise, Active-assistive range of motion exercise, Active range of motion exercise, Electrotherapy (TENS/ES/FES/NMES)		Others (Please specify in the next item)	Unstable vital signs of patients and lack of knowledge in referring patients in need of physical therapy treatment

## Sheet: TW
	If you agree to participate in this study, please tick the “Agree” option, which will direct you to start answering the questionnaire. If you do not wish to participate in this study, please tick the “Disagree” option. Nevertheless, you can exit anytime during the answering process if you want to discontinue, and any of your answers will not be recorded.	Sex	Age	Highest educational attainment	Work experience as physiotherapist	Type of hospital affiliated to based on level.	Type of hospital affiliated to based on ownership.	Type of hospital affiliated to based on teaching affiliation.	Work experience as a physiotherapist in the intensive care unit (ICU).	Type of ICU where you have worked. (Choose as many as applicable.)	Other (kindly type your answer in the space provided if you clicked OTHER from the options above, otherwise leave this blank)	Have you participated in an ICU-related physiotherapist training prior to working in the ICU?	At what level conducted the training? (choose as many as applicable)	Under which specialization conducted the training? (you can choose more than 1)	How was the training you received delivered?	How long was the training conducted?	What is your source of ICU patient referral for physiotherapy?	Immediate department where you belong to.	What is your status of posting?	How long are you usually placed in ICU duty?	How long do you usually stay in the ICU in a day? (mean contact hours in ICU)	Are you engaged in an on-call physiotherapy service?	When do you usually engage in an on-call physiotherapy service?	How many physiotherapists are there in the hospital you are affiliated into? (ex. 10)	Total number of physiotherapists in the hospital you are affiliated working in the ICU. (ex. 10)	How many ICU patients do you usually treat in a day?	How many physiotherapists (including physiotherapy students) usually handle one ICU patient at a time? (treatment and/or evaluation)	What are the FIVE (5) MOST COMMON physiotherapy interventions being implemented to ICU patients?		What do you think are the TWO (2) MOST common challenge/s encountered by physiotherapist in delivering physiotherapy services to ICU patients?
TW1	Agree	female	41-45 y/o	Doctorate degree	6-10 years	Medical center	Private	Teaching	< 1 year	Medical ICU, Surgical ICU, Neonatal ICU, Neurologic ICU, Cardiac ICU		Yes	Facility, National	PT department	Lecture and demonstration	5-8 hours	Referral from intensivist followed by referral from physiatrist	Department of rehabilitation	Temporary (ICU or others)	6 months	1-2 hours	no		20	2	1-2	2	positioning, Postural drainage, Percussion technique, Vibration technique, Passive range of motion exercise, Active-assistive range of motion exercise, Active range of motion exercise, Sitting balance, Standing balance		Little to no training prior to ICU duty, Decreased physiotherapist ICU exposure (secondary to rotation), Little to no autonomy in treatment modification
TW2	Agree	female	31-35 y/o	Bachelor's degree	6-10 years	Medical center	Private	Teaching	4 years	Medical ICU, Surgical ICU, Cardiac ICU		No					Referral from intensivist followed by referral from physiatrist	Department of rehabilitation	Temporary (ICU or others)	6 months	5-6 hours	no		19	6	7-8	1	diaphragmatic/pursed-lip breathing,Chest expansion exercise, Passive range of motion exercise, Active-assistive range of motion exercise, Sitting balance		Little to no training prior to ICU duty, Decreased physiotherapist ICU exposure (secondary to rotation), Limited physiotherapy knowledge allowed to conduct to ICU patients, others
TW3	Agree	male	31-35 y/o	Bachelor's degree	6-10 years	Medical center	Private	Teaching	3 years	Medical ICU, Surgical ICU, Neurologic ICU, Others (please specify in the next item)	Burn ICU, RCC	Yes	Facility	PT department	Lecture	9-12 hours	Referral from intensivist followed by referral from physiatrist	Department of rehabilitation	Temporary (ICU or others)	6 months	3-4 hours	no		19	3	>10	1	positioning, diaphragmatic/pursed-lip breathing,Chest expansion exercise, Active cycle of breathing technique, Passive range of motion exercise, Active-assistive range of motion exercise, Active range of motion exercise, Stretching exercise, Sitting balance, Standing balance		Physiotherapist-ICU patient ratio
TW4	Agree	female	31-35 y/o	Bachelor's degree	1-5 years	Medical center	Private	Teaching	2 years	Medical ICU, Others (please specify in the next item)	RCC	Yes	City, National	Others (please specify in the next item)	Lecture and demonstration	> 24 hours	Referral from intensivist followed by referral from physiatrist	Department of rehabilitation	Temporary (ICU or others)	6 months	< 30 min	no		24	4	>10	one but with the help of other health care practitioners (other than PT)	positioning, diaphragmatic/pursed-lip breathing,Chest expansion exercise, Forced expiration technique, Active cycle of breathing technique, Coughing technique (with or without splinting), Huffing technique, Passive range of motion exercise, Active-assistive range of motion exercise, Active range of motion exercise, Sitting balance, Standing balance		Physiotherapist-ICU patient ratio, Decreased physiotherapist ICU exposure (secondary to rotation), Limited physiotherapy knowledge allowed to conduct to ICU patients, Delayed physiotherapy service provision (secondary to absence of physiotherapist’s instruction to ICU nurses), others
TW5	Agree	female	26-30 y/o	Bachelor's degree	6-10 years	Medical center	Private	Teaching	2 years	Medical ICU, Cardiac ICU		Yes	Facility	PT department	Lecture	1-4 hours	Referral from intensivist	Department of rehabilitation	Temporary (ICU or others)	6 months	30-60 min	no		22	2	>10	about 3	positioning, Suction technique, Vibration technique, Passive range of motion exercise, Active-assistive range of motion exercise		Little to no training prior to ICU duty, Decreased physiotherapist ICU exposure (secondary to rotation), Limited physiotherapy knowledge allowed to conduct to ICU patients
TW6	Agree	male	36-40 y/o	Bachelor's degree	10-15 years	Medical center	Private	Teaching	6 years	Medical ICU, Surgical ICU, Neurologic ICU, Cardiac ICU		No					Referral from intensivist followed by referral from physiatrist	Department of rehabilitation	Full-time (ICU only)	Will not rotate	5-6 hours	no		36	4	>10	1	diaphragmatic/pursed-lip breathing,Chest expansion exercise, Coughing technique (with or without splinting), Active range of motion exercise, Sitting balance		Physiotherapist-ICU patient ratio, Little to no training prior to ICU duty, Limited physiotherapy knowledge allowed to conduct to ICU patients
TW7	Agree	male	26-30 y/o	Bachelor's degree	1-5 years	Medical center	Private	Teaching	< 1 year	Medical ICU, Surgical ICU, Pediatric ICU, Neurologic ICU, Cardiac ICU		Yes	Regional	PT department	Lecture and demonstration	1-4 hours	Referral from intensivist followed by referral from physiatrist	Department of rehabilitation	Temporary (ICU or others)	6 months	30-60 min	no		23	3	7-8	2	positioning, Passive range of motion exercise, Active-assistive range of motion exercise, Active range of motion exercise, Stretching exercise		Limited physiotherapy knowledge allowed to conduct to ICU patients
TW8	Agree	female	21-25 y/o	Bachelor's degree	1-5 years	Medical center	Private	Teaching	< 1 year	Medical ICU, Surgical ICU, Pediatric ICU, Neurologic ICU, Cardiac ICU		No					Referral from intensivist followed by referral from physiatrist	Department of rehabilitation	Temporary (ICU or others)	6 months	< 30 min	no		23	3	7-8	2	positioning,Chest expansion exercise, Passive range of motion exercise, Active-assistive range of motion exercise, Active range of motion exercise		Little to no training prior to ICU duty
TW9	Agree	female	36-40 y/o	Master's degree	10-15 years	Regional hospital	Private	Teaching	> 10 years	Medical ICU, Surgical ICU, Cardiac ICU		No					Referral from intensivist followed by referral from physiatrist	Department of rehabilitation	Temporary (ICU or others)	Will not rotate	1-2 hours	no		12	4	1-2	1	positioning, diaphragmatic/pursed-lip breathing, Incentive spirometry, Passive range of motion exercise, Active-assistive range of motion exercise		Little to no training prior to ICU duty
TW10	Agree	male	21-25 y/o	Bachelor's degree	< 1 year	Medical center	Private	Teaching	< 1 year	Surgical ICU		Yes	Regional	PT department	Lecture and demonstration	> 24 hours	Referral from intensivist followed by referral from physiatrist	Department of rehabilitation	Temporary (ICU or others)	12 months	30-60 min	no		22	8	3-4	1	diaphragmatic/pursed-lip breathing,Chest expansion exercise, Coughing technique (with or without splinting), Passive range of motion exercise, Active-assistive range of motion exercise		No direct access to ICU patients
TW11	Agree	female	26-30 y/o	Master's degree	6-10 years	Regional hospital	Private	Teaching	2 years	Medical ICU, Surgical ICU		No					Referral from Rehab doctor	Department of rehabilitation	Temporary (ICU or others)	6 months	30-60 min	no		24	4	7-8	one but with the help of other health care practitioners (other than PT)	positioning, Passive range of motion exercise, Active-assistive range of motion exercise, Active range of motion exercise, Stretching exercise		Little to no training prior to ICU duty, Decreased physiotherapist ICU exposure (secondary to rotation), Limited physiotherapy knowledge allowed to conduct to ICU patients
TW12	Agree	male	26-30 y/o	Bachelor's degree	1-5 years	Regional hospital	Private	Teaching	< 1 year	Medical ICU, Surgical ICU, Cardiac ICU		Yes	City	ICU	Lecture and demonstration	5-8 hours	Referral from intensivist followed by referral from physiatrist	Department of rehabilitation	Full-time (ICU only)	Will not rotate	5-6 hours	no		24	1	>10	one but with the help of other health care practitioners (other than PT)	diaphragmatic/pursed-lip breathing,Chest expansion exercise, Forced expiration technique, Suction technique, Percussion technique, Vibration technique, Coughing technique (with or without splinting), Huffing technique, Passive range of motion exercise, Active-assistive range of motion exercise, Active range of motion exercise, Stretching exercise, Sitting balance, Standing balance, 行走訓練Ambulation…		Little to no training prior to ICU duty, Decreased physiotherapist ICU exposure (secondary to rotation), Little to no autonomy in treatment modification
TW13	Agree	female	26-30 y/o	Bachelor's degree	1-5 years	Regional hospital	Government-owned (public)	Teaching	2 years	Medical ICU, Surgical ICU, Pediatric ICU, Neurologic ICU, Cardiac ICU		No					Referral from intensivist followed by referral from physiatrist	Department of rehabilitation	Temporary (ICU or others)	Will not rotate	30-60 min	no		18	1	5-6	1	positioning, diaphragmatic/pursed-lip breathing,Chest expansion exercise, Passive range of motion exercise, Active-assistive range of motion exercise, Active range of motion exercise		Little to no training prior to ICU duty, Decreased physiotherapist ICU exposure (secondary to rotation)
TW14	Agree	female	>45 y/o	Master's degree	16-20 years	Medical center	Private	Teaching	6 years	Surgical ICU, Neonatal ICU, Pediatric ICU, Cardiac ICU, Others (please specify in the next item)	Burn ICU	No					Referral from intensivist followed by referral from physiatrist	Department of rehabilitation	Temporary (ICU or others)	< 1 month	3-4 hours	no		23	2	9-10	one but with the help of other health care practitioners (other than PT)	positioning,Chest expansion exercise, Coughing technique (with or without splinting), Passive range of motion exercise, Active-assistive range of motion exercise		Little to no training prior to ICU duty, Limited physiotherapy knowledge allowed to conduct to ICU patients, Delayed physiotherapy service provision (secondary to absence of physiotherapist’s instruction to ICU nurses)
TW15	Agree	female	41-45 y/o	Bachelor's degree	16-20 years	Medical center	Government-owned (public)	Teaching	> 10 years	Medical ICU, Surgical ICU, Neonatal ICU, Pediatric ICU, Cardiac ICU		Yes	Facility	PT department	Lecture and demonstration	9-12 hours	Referral from intensivist followed by referral from physiatrist	Department of rehabilitation	Temporary (ICU or others)	Will not rotate	1-2 hours	no		38	7	1-2	1	positioning, others		others
TW16	Agree	female	36-40 y/o	Bachelor's degree	10-15 years	Local hospital	Private	Teaching	2 years	Medical ICU, Surgical ICU, Neurologic ICU		Yes	Facility	PT department	Demonstration	1-4 hours	Referral from intensivist followed by referral from physiatrist	Department of rehabilitation	Temporary (ICU or others)	6 months	30-60 min	no		9	2	1-2	about 3	positioning, Postural drainage, Percussion technique, Vibration technique, Passive range of motion exercise, Active-assistive range of motion exercise, Stretching exercise		Delayed physiotherapy service provision (secondary to absence of physiotherapist’s instruction to ICU nurses)
TW17	Agree	female	31-35 y/o	Master's degree	6-10 years	Medical center	Private	Teaching	2 years	Medical ICU, Neonatal ICU, Pediatric ICU, Neurologic ICU, Cardiac ICU		Yes	Facility, City	PT department , Others (please specify in the next item)	Lecture and demonstration	13-16 hours	Referral from intensivist followed by referral from physiatrist	Department of rehabilitation	Temporary (ICU or others)	6 months	1-2 hours	no		20	7	7-8	one but with the help of other health care practitioners (other than PT)	Passive range of motion exercise, Active-assistive range of motion exercise, Active range of motion exercise, Sitting balance		Decreased physiotherapist ICU exposure (secondary to rotation), Little to no autonomy in treatment modification, Limited physiotherapy knowledge allowed to conduct to ICU patients
TW18	Agree	female	41-45 y/o	Master's degree	21-25 year	Regional hospital	Government-owned (public)	Teaching	3 years	Neonatal ICU, Pediatric ICU		Yes	Facility	PT department	Lecture and demonstration	> 24 hours	Referral from intensivist followed by referral from physiatrist	others	Temporary (ICU or others)	Will not rotate	30-60 min	no		31	6	1-2	1	positioning, diaphragmatic/pursed-lip breathing, Active-assistive range of motion exercise, others		Physiotherapist-ICU patient ratio, others
TW19	Agree	male	31-35 y/o	Bachelor's degree	1-5 years	Medical center	Private	Teaching	1 year	Medical ICU, Surgical ICU, Pediatric ICU, Cardiac ICU		Yes	Regional	PT department	Lecture and demonstration	13-16 hours	Referral from intensivist followed by referral from physiatrist	Department of rehabilitation	Temporary (ICU or others)	6 months	1-2 hours	no		23	4	7-8	2	positioning, diaphragmatic/pursed-lip breathing,Chest expansion exercise, Coughing technique (with or without splinting), Passive range of motion exercise, Active-assistive range of motion exercise, Active range of motion exercise, Sitting balance		Little to no training prior to ICU duty, Limited physiotherapy knowledge allowed to conduct to ICU patients, Delayed physiotherapy service provision (secondary to absence of physiotherapist’s instruction to ICU nurses)
TW20	Agree	female	>45 y/o	Bachelor's degree	>25 year	Regional hospital	Private	Teaching	> 10 years	Medical ICU, Surgical ICU, Neonatal ICU, Neurologic ICU, Cardiac ICU		No					Referral from intensivist followed by referral from physiatrist	Department of rehabilitation	Temporary (ICU or others)	Will not rotate	< 30 min	no		14	2	1-2	1	positioning, Passive range of motion exercise, Active-assistive range of motion exercise, Active range of motion exercise,Electrotherapy (TENS/ES/FES/NMES)		Delayed physiotherapy service provision (secondary to absence of physiotherapist’s instruction to ICU nurses)
TW21	Agree	female	>45 y/o	Bachelor's degree	21-25 year	Medical center	Private	Teaching	> 10 years	Surgical ICU, Neurologic ICU		Yes	National	ICU	Lecture	1-4 hours	Referral from intensivist followed by referral from physiatrist	Department of rehabilitation	Temporary (ICU or others)	Will not rotate	< 30 min	no		23	5	1-2	1	positioning, Passive range of motion exercise, Active-assistive range of motion exercise, Active range of motion exercise		others
TW22	Agree	male	31-35 y/o	Bachelor's degree	6-10 years	Medical center	Private	Teaching	3 years	Medical ICU, Surgical ICU, Neonatal ICU, Pediatric ICU, Cardiac ICU, Others (please specify in the next item)	RCC	Yes	Facility	PT department	Demonstration	1-4 hours	Referral from intensivist followed by referral from physiatrist	Department of rehabilitation	Temporary (ICU or others)	6 months	30-60 min	no		23	5	5-6	2	positioning, diaphragmatic/pursed-lip breathing,Chest expansion exercise, Passive range of motion exercise, Active-assistive range of motion exercise, Active range of motion exercise, Stretching exercise, Sitting balance, others		No direct access to ICU patients, Little to no training prior to ICU duty, Delayed physiotherapy service provision (secondary to absence of physiotherapist’s instruction to ICU nurses)
TW23	Agree	male	26-30 y/o	Bachelor's degree	1-5 years	Medical center	Private	Teaching	< 1 year	Medical ICU, Surgical ICU, Neurologic ICU		No					Referral from intensivist followed by referral from physiatrist	Department of rehabilitation	Temporary (ICU or others)	< 1 month	30-60 min	no		31	3	1-2	one but with the help of other health care practitioners (other than PT)	positioning, diaphragmatic/pursed-lip breathing,Chest expansion exercise, Forced expiration technique, Passive range of motion exercise, Active-assistive range of motion exercise, Active range of motion exercise, Stretching exercise, Bicycle ergometer exercise, Sitting balance, Standing balance		No direct access to ICU patients, Little to no training prior to ICU duty, Decreased physiotherapist ICU exposure (secondary to rotation), Limited physiotherapy knowledge allowed to conduct to ICU patients
TW24	Agree	female	>45 y/o	Bachelor's degree	21-25 year	Medical center	Private	Teaching	8 years	Medical ICU, Surgical ICU, Neurologic ICU, Cardiac ICU		Yes	Regional	PT department	Lecture and demonstration	1-4 hours	Referral from intensivist followed by referral from physiatrist	Department of rehabilitation	Temporary (ICU or others)	6 months	1-2 hours	no		23	6	3-4	one but with the help of other health care practitioners (other than PT)	positioning, diaphragmatic/pursed-lip breathing, Passive range of motion exercise, Active-assistive range of motion exercise, Stretching exercise		No direct access to ICU patients
TW25	Agree	female	36-40 y/o	Bachelor's degree	10-15 years	Regional hospital	Private	Teaching	3 years	Medical ICU, Surgical ICU, Neurologic ICU, Cardiac ICU		No					Referral from intensivist followed by referral from physiatrist	Department of rehabilitation	Temporary (ICU or others)	Will not rotate	1-2 hours	no		10	2	5-6	1	positioning,Chest expansion exercise, Passive range of motion exercise, Active-assistive range of motion exercise, Active range of motion exercise, Bicycle ergometer exercise, Sitting balance		Little to no training prior to ICU duty, Little to no autonomy in treatment modification, Provision of physiotherapy services by ICU nurses instead on phyisotherapist perse, others
TW26	Agree	female	>45 y/o	Master's degree	>25 year	Regional hospital	Government-owned (public)	Teaching	10 years	Medical ICU, Surgical ICU, Neonatal ICU, Neurologic ICU, Cardiac ICU		No					Referral from intensivist followed by referral from physiatrist	Department of rehabilitation	Temporary (ICU or others)	Will not rotate	1-2 hours	no		18	2	5-6	1	positioning, diaphragmatic/pursed-lip breathing,Chest expansion exercise, Coughing technique (with or without splinting), Passive range of motion exercise, Active-assistive range of motion exercise, Active range of motion exercise, Stretching exercise, Sitting balance		No direct access to ICU patients
TW27	Agree	female	26-30 y/o	Master's degree	6-10 years	Regional hospital	Government-owned (public)	Teaching	2 years	Medical ICU, Surgical ICU, Cardiac ICU		No					Referral from intensivist followed by referral from physiatrist	Department of rehabilitation	Temporary (ICU or others)	Will not rotate	30-60 min	no		2	2	7-8	2	positioning, diaphragmatic/pursed-lip breathing,Chest expansion exercise, Percussion technique, Huffing technique, Passive range of motion exercise, Active-assistive range of motion exercise, Active range of motion exercise, Stretching exercise,Electrotherapy (TENS/ES/FES/NMES)		Little to no training prior to ICU duty, Decreased physiotherapist ICU exposure (secondary to rotation), Little to no autonomy in treatment modification, Limited physiotherapy knowledge allowed to conduct to ICU patients
TW28	Agree	female	21-25 y/o	Bachelor's degree	< 1 year	Medical center	Government-owned (public)	Teaching	< 1 year	Surgical ICU, Neurologic ICU, Cardiac ICU		No					Referral from intensivist followed by referral from physiatrist	Department of rehabilitation	Temporary (ICU or others)	< 1 month	30-60 min	no		18	3	3-4	2	positioning, diaphragmatic/pursed-lip breathing, Postural drainage, Huffing technique, Passive range of motion exercise, Active-assistive range of motion exercise, Stretching exercise		Decreased physiotherapist ICU exposure (secondary to rotation), Delayed physiotherapy service provision (secondary to absence of physiotherapist’s instruction to ICU nurses)
TW29	Agree	female	21-25 y/o	Bachelor's degree	1-5 years	Medical center	Private	Teaching	< 1 year	Surgical ICU, Cardiac ICU, Others (please specify in the next item)	RCC	No					Referral from intensivist followed by referral from physiatrist	Department of rehabilitation	Temporary (ICU or others)	6 months	30-60 min	no		23	10	5-6	1	Chest expansion exercise, Coughing technique (with or without splinting), Huffing technique, Passive range of motion exercise, Active range of motion exercise		Little to no training prior to ICU duty, others
TW30	Agree	male	>45 y/o	Master's degree	>25 year	Medical center	Private	Teaching	> 10 years	Medical ICU, Surgical ICU, Neurologic ICU, Cardiac ICU, Others (please specify in the next item)	RCC, Burn ICU	No					Referral from intensivist followed by referral from physiatrist	Department of rehabilitation	Temporary (ICU or others)	Will not rotate	< 30 min	no		31	6	1-2	1	Passive range of motion exercise, Active-assistive range of motion exercise, Stretching exercise, Progressive resistance exercise, Sitting balance		No direct access to ICU patients
TW31	Agree	female	41-45 y/o	Doctorate degree	16-20 years	Medical center	Government-owned (public)	Teaching	> 10 years	Medical ICU, Surgical ICU, Neonatal ICU, Pediatric ICU, Neurologic ICU, Cardiac ICU		Yes	Facility	PT department	Lecture	5-8 hours	Referral from intensivist followed by referral from physiatrist	Department of rehabilitation	Temporary (ICU or others)	Will not rotate	< 30 min	no		17	2	1-2	2	diaphragmatic/pursed-lip breathing,Chest expansion exercise, Postural drainage, Coughing technique (with or without splinting), Passive range of motion exercise		Physiotherapist-ICU patient ratio
TW32	Agree	male	>45 y/o	Doctorate degree	16-20 years	Medical center	Government-owned (public)	Teaching	> 10 years	Medical ICU, Surgical ICU, Neurologic ICU		Yes	Facility	PT department	Lecture	1-4 hours	Referral from Rehab doctor	Department of rehabilitation	Temporary (ICU or others)	Will not rotate	< 30 min	no		23	5	1-2	1	positioning, Percussion technique, Passive range of motion exercise, Active-assistive range of motion exercise, Active range of motion exercise		No direct access to ICU patients
TW33	Agree	female	26-30 y/o	Master's degree	1-5 years	Regional hospital	Private	Teaching	2 years	Medical ICU, Surgical ICU, Neurologic ICU		Yes	Facility	PT department	Lecture and demonstration	> 24 hours	Referral from intensivist followed by referral from physiatrist	Department of rehabilitation	Temporary (ICU or others)	12 months	< 30 min	no		19	4	1-2	one but with the help of other health care practitioners (other than PT)	positioning, diaphragmatic/pursed-lip breathing, Postural drainage, Suction technique, Percussion technique, Vibration technique, Passive range of motion exercise, Active-assistive range of motion exercise, Active range of motion exercise		others
TW34	Agree	male	41-45 y/o	Bachelor's degree	10-15 years	Regional hospital	Private	Teaching	10 years	Medical ICU, Surgical ICU, Neurologic ICU, Cardiac ICU		No					Referral from intensivist followed by referral from physiatrist	Department of rehabilitation	Temporary (ICU or others)	Will not rotate	1-2 hours	no		16	3	3-4	one but with the help of other health care practitioners (other than PT)	Chest expansion exercise, Postural drainage, Percussion technique, Vibration technique, Passive range of motion exercise		Little to no training prior to ICU duty
TW35	Agree	female	41-45 y/o	Bachelor's degree	21-25 year	Regional hospital	Private	Teaching	5 years	Pediatric ICU		Yes	National	PT department	Lecture and demonstration	> 24 hours	Referral from intensivist followed by referral from physiatrist	Department of rehabilitation	Temporary (ICU or others)	6 months	30-60 min	no		1	4	1-2	1	positioning, Passive range of motion exercise, Active-assistive range of motion exercise, others		Decreased physiotherapist ICU exposure (secondary to rotation)
TW36	Agree	female	26-30 y/o	Bachelor's degree	1-5 years	Regional hospital	Private	Teaching	4 years	Medical ICU, Surgical ICU		Yes	Regional	PT department , Others (please specify in the next item)	Demonstration	5-8 hours	Referral from intensivist followed by referral from physiatrist	Department of rehabilitation	Temporary (ICU or others)	Will not rotate	< 30 min	no		19	3	1-2	1	positioning, diaphragmatic/pursed-lip breathing,Chest expansion exercise, Percussion technique, Active-assistive range of motion exercise		Decreased physiotherapist ICU exposure (secondary to rotation)
TW37	Agree	male	36-40 y/o	Bachelor's degree	10-15 years	Local hospital	Private	Teaching	> 10 years	Medical ICU, Cardiac ICU		No					Referral from intensivist followed by referral from physiatrist	Department of rehabilitation	Temporary (ICU or others)	Will not rotate	1-2 hours	no		15	3	5-6	1	diaphragmatic/pursed-lip breathing,Chest expansion exercise, Passive range of motion exercise, Active-assistive range of motion exercise, Active range of motion exercise		Physiotherapist-ICU patient ratio, Delayed physiotherapy service provision (secondary to absence of physiotherapist’s instruction to ICU nurses)
TW38	Agree	female	36-40 y/o	Bachelor's degree	10-15 years	Medical center	Government-owned (public)	Teaching	> 10 years	Medical ICU, Surgical ICU, Neurologic ICU, Cardiac ICU, Others (please specify in the next item)	Burn ICU	No					Referral from intensivist followed by referral from physiatrist	Department of rehabilitation	Temporary (ICU or others)	6 months	7-8 hours	no		14	8	>10	2	positioning, diaphragmatic/pursed-lip breathing,Chest expansion exercise, Incentive spirometry, Coughing technique (with or without splinting), Passive range of motion exercise, Active-assistive range of motion exercise, Active range of motion exercise, Progressive resistance exercise, Sitting balance, Standing balance, 行走訓練Ambulation training		others
TW39	Agree	female	31-35 y/o	Bachelor's degree	10-15 years	Regional hospital	Private	Teaching	> 10 years	Medical ICU, Surgical ICU, Cardiac ICU		No					Referral from intensivist followed by referral from physiatrist	others	Temporary (ICU or others)	Will not rotate	3-4 hours	no		12	12	3-4	1	diaphragmatic/pursed-lip breathing,Chest expansion exercise, Coughing technique (with or without splinting), Active range of motion exercise, Sitting balance, Standing balance		Little to no training prior to ICU duty
TW40	Agree	female	21-25 y/o	Bachelor's degree	< 1 year	Medical center	Private	Teaching	< 1 year	Cardiac ICU		No					Referral from Rehab doctor	others	Temporary (ICU or others)	Will not rotate	30-60 min	no		9	9	1-2	one but with the help of other health care practitioners (other than PT)	diaphragmatic/pursed-lip breathing,Chest expansion exercise, Incentive spirometry, Coughing technique (with or without splinting), Active range of motion exercise		Physiotherapist-ICU patient ratio, Little to no training prior to ICU duty, Decreased physiotherapist ICU exposure (secondary to rotation), Limited physiotherapy knowledge allowed to conduct to ICU patients
TW41	Agree	male	41-45 y/o	Master's degree	16-20 years	Medical center	Government-owned (public)	Teaching	> 10 years	Medical ICU, Surgical ICU, Neurologic ICU, Cardiac ICU		Yes	Facility	PT department , 加護病房	Lectureand demonstration	> 24 hours	Referral from intensivist	Department of rehabilitation	Temporary (ICU or others)	Will not rotate	3-4 hours	no		19	5	>10	about 3	positioning, diaphragmatic/pursed-lip breathing, Incentive spirometry, Coughing technique (with or without splinting), Bicycle ergometer exercise		No direct access to ICU patients, Physiotherapist-ICU patient ratio, Little to no training prior to ICU duty
TW42	Agree	female	26-30 y/o	Bachelor's degree	6-10 years	Medical center	Government-owned (public)	Teaching	< 1 year	Surgical ICU, Neurologic ICU, Cardiac ICU		Yes	National	PT department	Lectureand demonstration	9-12 hours	Referral from intensivist followed by referral from physiatrist	Department of rehabilitation	Temporary (ICU or others)	Will not rotate	30-60 min	no		19	8	5-6	one but with the help of other health care practitioners (other than PT)	positioning, diaphragmatic/pursed-lip breathing,Chest expansion exercise, Incentive spirometry, Passive range of motion exercise, Active-assistive range of motion exercise, Active range of motion exercise, Stretching exercise		others
TW43	Agree	female	36-40 y/o	Bachelor's degree	11-15 years	Regional hospital	Government-owned (public)	Teaching	1 year	Medical ICU, Surgical ICU, Cardiac ICU		No					Referral from intensivist followed by referral from physiatrist	Department of rehabilitation	Temporary (ICU or others)	Will not rotate	30-60 min	no		19	1	3-4	about 3	diaphragmatic/pursed-lip breathing, Incentive spirometry, Coughing technique (with or without splinting), Passive range of motion exercise, Active-assistive range of motion exercise, Stretching exercise, Sitting balance, Standing balance		Little to no training prior to ICU duty, Little to no autonomy in treatment modification, Limited physiotherapy knowledge allowed to conduct to ICU patients
